# Supplementary material for: The influence of background music and narrative setting on anthropomorphic judgements of killer whale (Orcinus orca) emotional states and subsequent donation behavior
Source: PLoS One. 2023 May 24;18(5):e0282075. doi: 10.1371/journal.pone.0282075 (PMC10208518; doi:10.1371/journal.pone.0282075)
Supplement: S13 File — Music only. (XLSX) [file pone.0282075.s013.xlsx]

## Sheet: mturk1-music only-deid
Status	Progress	Duration (in seconds)	Finished	DistributionChannel	UserLanguage	Consent	SetupComplete	SoundCheck	SadVideo	AquaticNeutral	AngryVideo	HappyVideo	Feeling1	Feeling2	Feeling3	IdentifyAnimal	Age	Sex	Education	Region	Region_6_TEXT	NotARobot	Diligence	Pupose	WhereRecorded2	Comments	Feeling3 - Topics
Response Type	Progress	Duration (in seconds)	Finished	Distribution Channel	User Language	Dear Potential Participant: We are requesting your participation in a project entitled â€œOpinions and Impressions of Video Clips". Why is this research being done? 1. The purpose of this study is to examine (1) impressions of a short video, and (2) opinions and beliefs about animals. 2. Your responses to these surveys will allow us to understand how people view animals and form impressions of vi…	The following study contains a short video clip. Please take a moment to find a place where you won't be disturbed and can watch a video with the sound tuned on. Indicate when you are ready:	To verify that your sound is working: (1) play the audio. (2) pick the option below that matches what you heard. You MUST answer this correctly to proceed with the survey.	Please be patient as it may take a few moments to load. Press play. After you have viewed the whole video: select "completed" below.	Please be patient as it may take a few moments to load. Press play. After you have viewed the whole video: select "completed" below.	Please be patient as it may take a few moments to load. Press play. After you have viewed the whole video: select "completed" below.	Please be patient as it may take a few moments to load. Press play. After you have viewed the whole video: select "completed" below.	How was the animal in the video you viewed feeling?	This time, select the option below that best matches how the animal in the video was feeling.	What is causing the animal to feel [QID9-ChoiceGroup-SelectedChoices]?	The animal in the video was a(n):	Please enter your age range:	Please indicate your sex:	Your highest completed level of education:	Please select the region where you currently reside: - Selected Choice	Please select the region where you currently reside: - None of the above - Text	Please indicate that you are not a robot by selecting the item that does not belong:	I completed this survey diligently, I read all the questions and answered them to the best of my ability:	What do you believe the purpose of this study was?	Indicate how confident you are that the video was taken in an aquarium or in the ocean:	Do you have any comments about your experience taking this survey?	Feeling3 - Topics
{"ImportId":"status"}	{"ImportId":"progress"}	{"ImportId":"duration"}	{"ImportId":"finished"}	{"ImportId":"distributionChannel"}	{"ImportId":"userLanguage"}	{"ImportId":"QID1"}	{"ImportId":"QID46"}	{"ImportId":"QID47"}	{"ImportId":"QID38"}	{"ImportId":"QID40"}	{"ImportId":"QID65"}	{"ImportId":"QID66"}	{"ImportId":"QID6_TEXT"}	{"ImportId":"QID9"}	{"ImportId":"QID11_TEXT"}	{"ImportId":"QID26"}	{"ImportId":"QID15"}	{"ImportId":"QID16"}	{"ImportId":"QID17"}	{"ImportId":"QID18"}	{"ImportId":"QID18_6_TEXT"}	{"ImportId":"QID27"}	{"ImportId":"QID23"}	{"ImportId":"QID21_TEXT"}	{"ImportId":"QID43"}	{"ImportId":"QID24_TEXT"}	{"ImportId":"QID11_TEXT_dc3b36336f3343d39f373773Topics"}
0	100	84	1	anonymous	EN	1	4,5	2	1				good	4		4	3	2	3	3		2	5	good	6	good
0	100	190	1	anonymous	EN	1	4,5	2				1	Sad	2	Loneliness	4	2	1	1		Venezuela	3	6	To study the perceptions about the emotional state of an animal.	6
0	100	224	1	anonymous	EN	1	4,5	2			1		feeling disturbed and with anxiety	2	some bad incident maybe happened	3	1	1	4	3		3	6	no idea	6	no
0	100	129	1	anonymous	EN	1	4,5	2	1				curious	3	I think it was curious about the enclosure it was in but was angry about not being able to freely move about	4	3	2	4	1		3	6	Seeing if people can determine animal emotions from a short clip	2	None
0	100	213	1	anonymous	EN	1	4,5	2			1		The whale is feeling tensed.	3	It can't catch anything for a while.	4	2	2	4	5		3	6	To see how music affect our emotions.	5
0	100	212	1	anonymous	EN	1	4,5	2		1			very nicely feel	4		4	2	2	5		south	3	6	very nice survey	7	no comments
0	100	149	1	anonymous	EN	1	4,5	2				1	it was happy	1	it was given freedom	3	2	2	4	3		3	6	no idea	6
0	100	198	1	anonymous	EN	1	4,5	2			1		Anxious, fearful, and frantic.	3	I do not know, it appeared to have searching movements as if it had lost and was looking for something.	4	5	1	4	2		3	6	I do not know, perhaps how music affects perception.	8
0	100	264	1	anonymous	EN	1	4,5	2	1				Slow	4		4	4	2	4	4		3	6	Test human attentativness	8	No
0	100	295	1	anonymous	EN	1	4,5	2		1			A little stressed	4		4	4	1	1		France	3	5	Animal behaviour	5
0	100	663	1	anonymous	EN	1	4,5	2		1			Happy	1	To see brightness	4	2	1	5		India	3	6	To analyse the feeling of animal by monitoring it	5	Thanks for the opportunity
0	100	128	1	anonymous	EN	1	4,5	2			1		Energetic	4		4	2	2	4	2		3	6	Not sure	6
0	100	199	1	anonymous	EN	1	4,5	2				1	seemed to be reasonably happy, maybe curious.	1	I don't know, maybe just being free to explore its environment	4	4	1	4	4		3	6	i dont know	8	no
0	100	674	1	anonymous	EN	1	4,5	2				1	IT IS ACTIVE AND LOOKS BEAUTIFUL	1	ITS ACTIVE AND SWIM BEAUTIFULLY	3	2	2	4		ASIA	3	5	HUMAN ATTENTION SURVEY	5	NO
0	100	290	1	anonymous	EN	1	4,5	2	1				shark	4		4	2	1	5		india	3	6	feelings about animal	7	no
0	100	299	1	anonymous	EN	1	4,5	2		1			very nice	4		4	2	1	5	5		3	6	THE CONCENTRATIONS OF THE VIDEOS	7	VERY NICE
0	100	542	1	anonymous	EN	1	4,5	2				1	i think its sad	2	lost his baby fish	4	2	1	5	4		3	6	Experiment on feelings of animals	7	Happy to participate.I attended many survey but this is the first survey with different type of questions asked
0	100	161	1	anonymous	EN	1	4,5	2		1			nothing	5		4	3	2	4	4		3	6	Defining emotions of animals.	2	No comments. Thank YOu.
0	100	540	1	anonymous	EN	1	4,5	2				1	Enjoyable	1	Getting Food	4	3	1	4	4		3	6	to examine animal behavior	3	Good survey. Thank you
0	100	314	1	anonymous	EN	1	4,5	2	1				Very lovely	1	No hinderence to swim	4	2	2	4	3		3	5	Decision	7	Very exciting
0	100	968	1	anonymous	EN	1	4,5	2			1		whale	4		3	2	1	5		india	3	5	how people has the knowledge about all the living things on the planet	6
0	100	211	1	anonymous	EN	1	4,5	2			1		Very happt	1	No hinderence to swim	4	2	2	4	3		3	6	Decision making	7	Very interesting
0	100	93	1	anonymous	EN	1	4,5	2		1			fine	5		4	3	2	1	4		3	6	interpretation	5
0	100	1685	1	anonymous	EN	1	4,5	2				1	Happy	1	I think the freedom of movement makes the animal so happy.	3	4	1	4		India	3	5	I think this study is about individual perception and belief	6	No. Thanks
0	100	0	1	anonymous	EN
0	100	135	1	anonymous	EN	1	4,5	2	1				Active and hungry--hunting.	4		4	4	1	6	4		3	6	To see how the music affects perception of animal activities.	6	no
0	100	227	1	anonymous	EN	1	4,5	2		1			content	1	the feeling of moving in the water	4	5	2	6	5		3	6	views of an animal	8	no
0	100	154	1	anonymous	EN	1	4,5	2			1		He was feeling agitated.	3	Perhaps he is trapped.	4	2	2	3	2		3	6	I have no idea.	2
0	100	72	1	anonymous	EN	1	4,5	2		1			cold	4		4	1	1		1		3	6		5
0	100	95	1	anonymous	EN	1	4,5	2	1				free	1	that its free	4	2	2	4	3		3	6	idk	5
0	100	0	1	anonymous	EN
0	100	294	1	anonymous	EN	1	4,5	2				1	happy	1	swimming,eating	4	2	1	1	1		3	6	whale video study for research purposes	7	enjoyed the survey was good to do
0	100	191	1	anonymous	EN	1	4,5	2		1			content	1	I think the animal is in its natural habitat and free to do as it pleases. The whale was swimming freely, and just exploring its environment.	4	3	1	4	1		3	6	I honestly do not know. Sorry.	6	No comments.
0	100	0	1	anonymous	EN
0	100	124	1	anonymous	EN	1	4,5	2			1		hungry	4		4	5	2	4	4		3	6	assignment of emotion to an animal	7	no
0	100	186	1	anonymous	EN	1	4,5	2				1	AN ORCA SWIMMING BUT LOOKING LIKE IT WAS DANCING	1	THE MUSIC?	4	3	2	1	4		3	6	TO SEE YOUR EMOTION PERCEPTION	8
0	100	250	1	anonymous	EN	1	4,5	2	1				Sad, lonely	5		4	2	2	1	2		3	6	To see how a way of wording will effect the way we interpret things without emotions	5	No
0	100	135	1	anonymous	EN	1	4,5	2		1			Happy	1	I have no idea. I guess because he was swimming.	4	3	2	1	4		3	6	Not sure	6	No
0	100	445	1	anonymous	EN	1	4,5	2			1		I think the animal was feeling restless.	2	The animal was annoyed and was searching for someone.	4	2	1	5	2		3	6	I think purpose was sound and our feelings	6
0	100	329	1	anonymous		1	4,5	2				1	The animal in the video was feeling good	1	The animal is swimming in its own mood in the ocean which is good.	4	2	2	4	2		3	6	This was a decision making study.	5	This study was good.
0	100	31	1	anonymous	EN	1	4,5	5
0	100	344	1	anonymous	EN	1	4,5	2		1			Not sure...perhaps curious?	4		4	5	2	1	5		3	6	To see what gender and age range of respondents projected certain emotions on animals?	8	No additional comments, thanks
0	100	129	1	anonymous	EN	1	4,5	2	1				Lost	2	It is lost, looking for something.	4	3	1	5	4		3	5	To see how music guides interpretation	6
0	100	0	1	anonymous	EN
0	100	420	1	anonymous	EN	1	4,5	2			1		Seemed to be a little distressed.	2	Maybe the water was not deep enough.	4	6	1	3	4		3	6	I don't have a clue.	6	Now that I think about it, the background music may have influenced my selection of the animal being "sad".
0	100	0	1	anonymous	EN
0	100	144	1	anonymous	EN	1	4,5	2		1			calm	4		4	3	1	4	5		3	6	I think the study was about emotions and how people view them.	8	Thanks
0	100	227	1	anonymous	EN	1	4,5	2	1				sad	2	It looks like the animal is lonely and longing to be elsewhere.	4	3	2	5	5		3	5	To see how sound affects people's interpretations of animal behavior and feeling?	2
0	100	143	1	anonymous	EN	1	4,5	2			1		calm	1	Having company.	4	5	2	5	5		3	6	no clue	3	no
0	100	219	1	anonymous	EN	1	4,5	2				1	Happy	1	Being freed in the ocean	4	3	1	3	5		3	6	View on animal	6
0	4	66	0	anonymous	EN	1
0	4	14	0	anonymous	EN	1
0	38	99	0	anonymous	EN	1	4,5	2	1
0	46	132	0	anonymous	EN	1	4,5	2		1			The animal looked distressed	3
0	54	176	0	anonymous	EN	1	4,5	2			1		Playing	5		3
0	4	17	0	anonymous	EN	1
0	8	29	0	anonymous	EN	1	4,5
0	100	0	1	anonymous	EN
0	100	135	1	anonymous	EN	1	4,5	2			1		orca whale hunting, I'm ambivalent	4		4	3	2	4	3		3	6	emotional perception related to image and music	7
0	17	5939	0	anonymous	EN	1	4,5	2
0	100	148	1	anonymous	EN	1	4,5	2	1				calm	4		4	5	2	1	4		3	6	reading animal emotions	5
0	100	136	1	anonymous	EN	1	4,5	2		1			It was curious, close to the camera	4		4	4	1	4	4		3	6	See how we perceive animal emotions	1
0	100	151	1	anonymous	EN	1	4,5	2		1			Tired	4		4	2	1	4	1		3	6	I have no idea	3	n/a
0	100	0	1	anonymous	EN
0	100	217	1	anonymous	EN	1	4,5	2				1	I thought it was happy.	1	It probably just ate.	4	6	1	1	3		3	6	I don't know.	6
0	100	697	1	anonymous	EN	1	4,5	2	1				Happy, content.	1	He is happy just swimming along in his environment.	4	2	2	4	3		3	6	Feelings	5	Interesting survey, I enjoyed it.
0	100	172	1	anonymous	EN	1	4,5	2			1		The orca was feeling powerful yet calm.	4		4	4	2	5	1		3	6	I believe you want to see if the musical selection affects how we view the animal.	5	Sea World is evil! :(
0	100	277	1	anonymous	EN	1	4,5	2			1		curious	4		4	2	2	1	1		3	6	To see if the music played impacted people's impression of the animal.	5	I wasn't sure what type of animal it was in the video. The only reasonable option was Orca, but I don't know what an Orca looks like.
0	100	109	1	anonymous	EN	1	4,5	2				1	RELAXED	4		4	3	2	3	5		3	6	UNSURE	7	NO
0	100	184	1	anonymous	EN	1	4,5	2		1			relaxed	1	It is swimming peacefully in the water.	3	5	2	5	2		3	6	To see whether we felt the animal had feelings.	2	no
0	38	110	0	anonymous	EN	1	4,5	2			1
0	46	638	0	anonymous	EN	1	4,5	2	1				good	1
0	100	172	1	anonymous	EN	1	4,5	2	1				I don't know.	2	It's baby.	4	4	1	4	2		3	6	I have no idea.	6	None
0	100	127	1	anonymous	EN	1	4,5	2		1			Playful	1	It was playing	4	2	1	4	5		3	6	I have no idea to be honest	6	None
0	100	0	1	anonymous	EN
0	100	142	1	anonymous	EN	1	4,5	2	1				confused	4		4	3	1	6	2		3	6	not sure	8
0	46	98	0	anonymous	EN	1	4,5	2				1	sad and hurt	1
0	100	0	1	anonymous	EN
0	100	113	1	anonymous	EN	1	4,5	2			1		It seemed like it was feeling just fine	4		4	2	1	4	4		3	6	To see if people pay attention	6	none
0	100	0	1	anonymous	EN
0	100	160	1	anonymous	EN	1	4,5	2				1	happy	1	he is alive and kicking	4	3	1	1	4		3	6	idk	6	no
0	100	191	1	anonymous	EN	1	4,5	2				1	Content	1	He was able to swim around the ocean. This is something that he always does anyway.	4	5	2	5	5		3	6	I am not sure.	7	no comments
0	100	366	1	anonymous	EN	1	4,5	2	1				Seemed sad and lonely, like it was searching for someone.	2	Maybe it lost the rest of it's pod and is searching for them.	4	4	2	5	5		3	6	I'm not sure.	5	None
0	100	197	1	anonymous	EN	1	4,5	2			1		Energetic, moving a lot.	5		4	3	1	2	4		3	5		5
0	100	260	1	anonymous	EN	1	4,5	2		1			Happy	1	The animal was able to move around freely	4	2	2	4	2		3	6	Perception	6
0	100	403	1	anonymous	EN	1	4,5	2				1	Frisky, happy, curious	1	The fact that it can simply swim freely in the water, enjoying the sensations of the water on its skin. Also, I imagined it seems happy perhaps because it is being watched.	4	5	2	4	2		3	6	To determine if various regions in the United States differ in their interpretations of animal's behavior and animal's self-awareness.	6	Very straightforward and clear survey. Thanks
0	100	335	1	anonymous	EN	1	4,5	2		1			sad	2	It is a dark and gloomy night.	3	3	1	3	2		3	6	I'm not really sure.	6	None at this time other than the video appeared extremely dark on my screen.
0	100	146	1	anonymous	EN	1	4,5	2	1				calm	1	it is calm	4	3	2	4	1		3	6	no idea	8	no
0	100	286	1	anonymous	EN	1	4,5	2			1		stressed	2	The environment it is living in.	4	5	1	4	2		3	6	to collect opinions on captive killer whales.	1	None, thanks for asking.
0	100	417	1	anonymous	EN	1	4,5	2			1		Normal	4		4	2	1	5	5		3	6	Perhaps something related to the music that accompanied the video.	8	The reward could be a bit higher. Participants make your research possible and should be compensated fairly.
0	100	0	1	anonymous	EN
0	100	0	1	anonymous	EN
0	100	87	1	anonymous	EN	1	4,5	2		1			Neutral	4		4	2	1	4	5		3	6	I dont knoww	6
0	100	117	1	anonymous	EN	1	4,5	2	1				Killer Whale	4		4	3	1	2	5		3	6	Emotions with music	7
0	100	160	1	anonymous	EN	1	4,5	2				1	happy	1	in the water, comfortable, playing	4	4	2	5	4		3	6	how music influences our interpretations	2	no
0	100	0	1	anonymous	EN
0	100	186	1	anonymous	EN	1	4,5	2				1	Free	1	Being able to swim freely	4	3	2	4	5		3	6	To see what effect music has on someone's interpretation of an image.	5	no
0	100	202	1	anonymous	EN	1	4,5	2	1				content	4		4	4	2	1	3		3	6	I am not sure.	3	none
0	100	209	1	anonymous	EN	1	4,5	2		1			killer whale	4		4	3	2	1	4		3	6	I don't know.	1	No
0	100	86	1	anonymous	EN	1	4,5	2		1			happy, excited	1	They were excited to see people	4	2	2	4	4		3	6	Impressions of animals	7
0	100	152	1	anonymous	EN	1	4,5	2		1			curious	4		4	2	2	4	5		3	6	unsure	8
0	100	0	1	anonymous	EN
0	100	271	1	anonymous	EN	1	4,5	2			1		Something to be feared	4		4	2	2	5	5		3	6	Feelings towards certain animals based on music associated with a video of them	7	No
0	100	0	1	anonymous	EN
0	100	207	1	anonymous	EN	1	4,5	2			1		relaxed	3	The music paired with the movement making it look angry	4	3	1	4	5		3	6	I am not sure	6
0	100	213	1	anonymous	EN	1	4,5	2				1	excited	2	It's movements looked sad.	4	2	2	4	5		3	6	I dontknow	5
0	100	197	1	anonymous	EN	1	4,5	2	1				peaceful	1	just swimming about no worries.	4	6	2	3	2		3	5	Not sure maybe perception	8	None
0	100	180	1	anonymous	EN	1	4,5	2				1	happy	1	being free	4	2	2	4	2		3	6		6
0	100	287	1	anonymous	EN	1	4,5	2	1				good	5		4	4	1	1	5		3	6	to see if people pay attention	8	good survey
0	100	257	1	anonymous	EN	1	4,5	2			1		killer whale was constrained.	5		4	4	2	3	4		3	6	not sure.	1	no
0	100	352	1	anonymous	EN	1	4,5	2			1		From the way he was swimming I would say playful	4		4	3	2	2	4		3	6	To determine how sound effects our perception of image	8	no
0	100	0	1	anonymous	EN
0	100	171	1	anonymous	EN	1	4,5	2				1	hungry	4		4	4	1	3	4		3	6	spy on me	1	no
0	100	214	1	anonymous	EN	1	4,5	2		1			It looked content.	5		4	2	2	1	2		3	6	I'm not sure, maybe to see if someone will follow instructions.	2
0	100	200	1	anonymous	EN	1	4,5	2		1			Good, a little playful	1	Bopping around just below the surface of the water	4	3	1	4	4		3	6	No idea	8	Nope
0	100	283	1	anonymous	EN	1	4,5	2	1				It seemed a bit sad	2	The sad music being played	4	3	1	4	2		3	6	impact of music on emotions toward animal in video	8
0	100	106	1	anonymous	EN	1	4,5	2			1		HAPPY	1	BECAUSE THE ANIMAL IS FREE.	4	4	1	3	4		3	6	NOT SURE	7	NONE
0	100	0	1	anonymous	EN
0	100	158	1	anonymous	EN	1	4,5	2			1		Maybe a little anxious	2	Looks like it might be trapped in a small pool or something.	4	3	1	4	5		3	6	If people can perceive emotions in animals.	3	No
0	100	328	1	anonymous	EN	1	4,5	2	1				Calm	4		4	3	2	1	5		3	6	About animals whether dangerous or not.	8	No
0	100	121	1	anonymous	EN	1	4,5	2		1			killer whale	3	He is on camera and people are in his territory	3	2	2	3	4		3	5	opinion	6	no
0	100	199	1	anonymous	EN	1	4,5	2	1				Fine	4		4	5	1	3	1		3	5	Study reaction to Orcas!	7
0	100	125	1	anonymous	EN	1	4,5	2				1	curious	4		4	3	1	4	2		3	6	no idea	3	no
0	100	173	1	anonymous	EN	1	4,5	2				1	Curious	4		4	4	2	3	3		3	6	I have no idea.	7
0	100	110	1	anonymous	EN	1	4,5	2	1				it was a killer whale	4		4	2	2	4	5		3	6	If we can read an animals emotion	6	Thanks!
0	100	203	1	anonymous	EN	1	4,5	2			1		I felt like it was distressed in some way.	3	I am wondering if it is in captivity and that is causing it's anger and distress.	4	3	2	4	3		3	6	Our perception of animals in certain scenarios.	1	none
0	100	197	1	anonymous	EN	1	4,5	2	1				free	4		4	3	1	1	4		3	6	Studying peoples responses to animal emotions	8
0	100	158	1	anonymous	EN	1	4,5	2				1	Curious	1	The interaction with the camera person	4	2	1	5	4		3	6	Perception of animals	7	No
0	100	239	1	anonymous	EN	1	4,5	2				1	Playful	1	It is free and able to move about	4	4	2	2	4		3	6	No guess	8	No
0	100	255	1	anonymous	EN	1	4,5	2		1			curious	1	it was able to investigate	4	2	2	4	1		3	6	seeing how people interpretated animal behavior	6	no
0	100	158	1	anonymous	EN	1	4,5	2	1				OKAY	4		4	4	2	5	4		3	6	NOT SURE	5
0	100	280	1	anonymous	EN	1	4,5	2		1			calm	5		4	5	2	1	2		3	6		8
0	100	140	1	anonymous	EN	1	4,5	2		1			I BELIEVE THE ANIMAL IN THE VIDEO WAS FEELING AT PEACE AND UNDISTURBED	4		4	3	1	4	4		3	6	EVALUATING THE EMOTIONS OF ANIMALS	6
0	100	340	1	anonymous	EN	1	4,5	2			1		Active, swimming , maybe swimming away from danger	5		4	6	2	4	2		3	6	Feelings of animals or how music affects interpretation of subject of video	8	I think the music led me to believe the orca was in danger.
0	100	274	1	anonymous	EN	1	4,5	2			1		can't tell, the music set a mood of tension, but it intereferred with my ability to judge the animal itself	2	maybe because it didn't seem to have anywhere to go	4	5	2	4	1		3	6	to judge an animal's feelings	2	the video was so short it was hard to make any assessments, and as I said previously, the music interferred with ability to make unbiased judgement
0	100	0	1	anonymous	EN
0	100	263	1	anonymous	EN	1	4,5	2				1	Seemed content	5		4	4	2	1	4		3	6	If you could tell animal emotion	5	no
0	100	150	1	anonymous	EN	1	4,5	2			1		Hungry	4		4	3	2	1	2		3	5	I'm not sure	8	No
0	100	201	1	anonymous	EN	1	4,5	2	1				confined	2	It was alone	4	6	1	4	4		3	6	Putting himan feelings on animals	3	no
0	100	127	1	anonymous	EN	1	4,5	2		1			carefee	4		4	2	1	5	1		3	6	i'm not sure	6
0	100	258	1	anonymous	EN	1	4,5	2			1		curious	5		4	5	2	4	3		3	6	my feelings on animal abuse	2	the video should be longer to get a better idea of the animals emotion
0	100	356	1	anonymous	EN	1	4,5	2		1			Calm	1	He is calm and relaxed. Everything is peaceful.	4	6	2	1	1		3	6	To find out what influences a person's view of others.	7	none
0	100	189	1	anonymous	EN	1	4,5	2				1	happy	1	Hes enjoying swimming around	4	2	2	3	4		3	6	musics impression on feelings	6	no
0	100	0	1	anonymous	EN
0	100	195	1	anonymous	EN	1	4,5	2	1				curious	1	The camera	4	3	2	5	5		3	6	how humans project emotions on to animals	3
0	100	164	1	anonymous	EN	1	4,5	2			1		calm, i suppose, the whale didnt say	5		4	3	1	1	4		3	6	perceptions of whale emotions	6	none
0	100	329	1	anonymous	EN	1	4,5	2		1			Happy and Curious	1	Being in it's element, it's basic needs being met, the curiosity of people/camera/whatever that is new and exciting all around it. The water was nice.	4	3	2	2	2		3	6	Perceptions of animals?	6	This was fun I enjoyed the video it put me in a great mood. Thank you so much.
0	100	130	1	anonymous	EN	1	4,5	2		1			curious	4		4	2	2	3	3		3	6	to see how we read an animals body language	8	none
0	100	337	1	anonymous	EN	1	4,5	2				1	happy	1	swimming	4	2	2	4	3		3	5	no clue	8	no
0	100	205	1	anonymous	EN	1	4,5	2			1		curious	1	well he/she is free as a bird	4	2	1	2	3		3	6	decision making choices	7	interesting HIT!
0	100	153	1	anonymous	EN	1	4,5	2				1	happy	1	it seema to be swimming free	4	2	2	4	4		3	6	i dont know	6	no
0	100	226	1	anonymous	EN	1	4,5	2	1				probably nothing	5		4	4	2	5	3		3	6	attention	6	none
0	100	243	1	anonymous	EN	1	4,5	2			1		happy	1	he is swimming and relaxing	4	4	2	2	5		3	6	poples preception of how an animal feels	6	no
0	100	264	1	anonymous	EN	1	4,5	2			1		I don't know	4		4	2	2	4	3		3	5	To study perceptions of animals	6
0	100	0	1	anonymous	EN
0	100	125	1	anonymous	EN	1	4,5	2		1			Normal I guess	4		4	3	1	4	5		3	6	No idea	6	no
0	100	1125	1	anonymous	EN	1	4,5	2				1	whale	1	swimming	4	4	2	4	5		3	6	i don tknow	7
0	100	209	1	anonymous	EN	1	4,5	2				1	whale	1	making sounds and swiming	4	5	2	3	4		3	6	i have no idea	3	no
0	100	609	1	anonymous	EN	1	4,5	2	1				I think the animal was feeling lonely, bored and hungry.	2	He was feeling sad because he was alone and had no one with which to interact.	4	6	2	4	1		3	6	I think the study is about how humans perceive animals feel when they're alone. Do they feel lonely, bored or scared?	7	no
0	100	322	1	anonymous	EN	1	4,5	2	1				relaxed	1	freely swimming	4	4	2	6	1		3	6	I don't know	8	should use killer whale instead of orca because the former is a more common term for general public
0	100	428	1	anonymous	EN	1	4,5	2				1	happy	1	free to swim	4	3	1	4	4		3	6	to see peoples opinions on how an animal felt by watching a video of them.	5	no
0	100	97	1	anonymous	EN	1	4,5	2		1			Fishy	5		4	3	1	4	1		3	6	Free Willy	7
0	100	136	1	anonymous	EN	1	4,5	2		1			intrigued	4		4	1	1	1	5		3	6	im not sure	7	no.
0	100	19	1	anonymous	EN	1	4,5	6
0	100	131	1	anonymous	EN	1	4,5	2	1				happy	1	it was swimming without any predators nearby	4	4	2	5	2		3	6	not sure	7	no
0	100	203	1	anonymous	EN	1	4,5	2			1		peaceful	1	it was just swimming	4	2	1	4	5		3	6	watching a video and getting your mood	7	no comment
0	100	130	1	anonymous	EN	1	4,5	2				1	Calm	4		4	3	2	4	5		3	6	See our level of attention	7	Thanks!
0	100	1	1	anonymous	EN
0	100	190	1	anonymous	EN	1	4,5	2		1			It was fine	5		4	2	2	5	4		3	6	animal emotions	8	no
0	100	168	1	anonymous	EN	1	4,5	2			1		Skittish	4		4	2	1	6	4		3	6	I am not sure	8
0	100	164	1	anonymous	EN	1	4,5	2	1				funny	2	being watched	4	1	2	3	3		3	5	thinking	5
0	100	123	1	anonymous	EN	1	4,5	2	1				Calm	1	Being free	4	3	2	5	4		3	6	Perception	6
0	100	328	1	anonymous	EN	1	4,5	2		1			seemed okay to me	4		4	6	2	1	5		3	6	recognizing emotions in animals	6
0	100	352	1	anonymous	EN	1	4,5	2				1	Happy	1	It was swimming freely and it made the whale happy or at least it looked happy.	4	2	2	1	4		3	5	To understand your perception towards the animal in the video.	8	No
0	100	152	1	anonymous	EN	1	4,5	2			1		happy	1	swimming freely	4	4	2	4	4		3	6	thoughts	8	none
0	100	153	1	anonymous	EN	1	4,5	2		1			relaxed and calm	4		4	5	2	1	3		3	6	perceptions of emotion in animals	8	No
0	100	190	1	anonymous	EN	1	4,5	2	1				Sad	2	It is sad because it is swimming by itself and not with others of its specie.	4	4	1	4	2		3	6	Study in assessing emotions to a animal .	6
0	100	167	1	anonymous	EN	1	4,5	2				1	Happy	1	It's swimming with people	4	4	2	4	4		3	6	Not really sure	6	No
0	100	385	1	anonymous	EN	1	4,5	2			1		Excited	1	Interaction with the camera man	4	2	1	1	4		3	6	See if people are honest	5
0	100	0	1	anonymous	EN
0	100	139	1	anonymous	EN	1	4,5	6
0	100	207	1	anonymous	EN	1	4,5	2		1			calm and free	4		4	5	2	4	5		3	6	one's opinions	6
0	100	164	1	anonymous	EN	1	4,5	2				1	whale	4		4	6	2	2	3		3	6	not sure	3	none
0	100	146	1	anonymous	EN	1	4,5	2			1		Happy and Alive	1	Freedom	4	2	2	1	1		3	6	To see how well people pay attention	6
0	100	182	1	anonymous	EN	1	4,5	2	1				curious	5		4	3	2	5	4		3	6	maybe how music impacts our perceptions of animals	6	no
0	100	170	1	anonymous	EN	1	4,5	2	1				annoyed	3	It looks like it is being bothered by the camera that is filming it.	4	1	2	3	2		3	6	To see how the music in the video influenced our perception of the animal	3
0	100	169	1	anonymous	EN	1	4,5	2		1			Free and happy I would say.	1	The fact that it is comfortable in its environment and free allowing it to act the way it wants.	4	2	1	4	4		3	6	I think it was to examine how people view animals.	6	I enjoyed providing my insight.
0	100	187	1	anonymous	EN	1	4,5	2				1	happy	1	free space	4	3	1	1	4		3	6	To identify the animal in the video.	7	Good survey.
0	100	195	1	anonymous	EN	1	4,5	2			1		normal	4		4	3	2	1	4		3	6	I'm not sure	6
0	100	150	1	anonymous	EN	1	4,5	2		1			happy	1	he is interacting with someone and this makes him happy	4	4	2	1	3		3	6	to see how people project emotions onto animals	1	no,none
0	100	204	1	anonymous	EN	1	4,5	2			1		1	1	Swimming freely without humans bothering it	4	5	2	3	2		3	6	no idea	8	no
0	100	135	1	anonymous	EN	1	4,5	2				1	trapped	2	its trapped	4	5	2	2	3		3	6	perceptions on trapped animals	1	no
0	100	149	1	anonymous	EN	1	4,5	2	1				WHALE	1	SWIMMING FREELY	4	4	2	4	4		3	6	NOT SURE	8	NONE
0	100	168	1	anonymous	EN	1	4,5	2	1				sad	2	lonliness	4	3	2	4	4		3	6	orca alone in the ocean	7
0	100	67	1	anonymous	EN	1	4,5	5
0	100	145	1	anonymous	EN	1	4,5	2		1			neutral	4		4	2	2	5	4		3	6	not sure	6
0	100	176	1	anonymous	EN	1	4,5	2				1	It looked like it was having fun swimming	1	Because of the music and the way it was swimmng	3	2	2	3	3		3	6	To see if anyone could understand how an animal is feeling by looking at a video	3
0	100	421	1	anonymous	EN	1	4,5	2			1		VERY COOL LOOKING	4		4	6	2	1	4		3	6	RESEARCH	1	THANKS
0	100	384	1	anonymous	EN	1	4,5	2	1				Content	4		4	3	2	3	2		3	6	Attention to detail	8	none
0	100	190	1	anonymous	EN	1	4,5	2				1	Playful	1	There is no way to know.	4	2	2	3	3		3	6	How music effects how we interpret an animals behavior.	6	Very easy. Thank you!
0	100	131	1	anonymous	EN	1	4,5	2		1			curious	5		4	3	1	5	1		3	6	I'm not too sure	6	Not at this time
0	100	144	1	anonymous	EN	1	4,5	2			1		hungry	2	hunger	4	5	1	5	2		3	6	not sure	6	no
0	100	184	1	anonymous	EN	1	4,5	2		1			the whale looked as thought it was calmly swimming through the ocean	4		4	2	2	4	5		3	5	not sure.	7	no.
0	100	213	1	anonymous	EN	1	4,5	2				1	Trapped	2	It was alone and didn't look like it knew where to go or how to get there.	4	1	2	1	5		3	6	To see how people can understand an animal's emotions from its actions.	5
0	100	263	1	anonymous	EN	1	4,5	2	1				Relaxed	5		4	4	2	3	5		3	6	Animal Impressions in their natural habitat	5	No
0	100	467	1	anonymous	EN	1	4,5	2			1		Free and happy, swimming around	1	A reason why the animal was happy was not offered in the video, but it seemed happy by the way it was swimming around. It seemed free. There was no evidence of danger, like nets cast from a whaling ship or anything of that sort.	4	3	2	5	4		3	6	How music affects viewer perception. The orca in the video was swimming around happily, yet the suspenseful background music made it seem like there was some impending danger when there actually wasn't.	6	None.
0	100	167	1	anonymous	EN	1	4,5	2		1			Content	4		4	2	2	1	4		3	6	Attention	7
0	100	150	1	anonymous	EN	1	4,5	2				1	Playful	1	It was being interacted with.	4	3	2	4	1		3	6	Not sure	3
0	100	452	1	anonymous	EN	1	4,5	2			1		The orca appeared to be distressed.	3	Maybe the animal did not like being filmed.	4	4	1	3	2		3	6	Not sure.	6	Thank you for the survey!
0	100	168	1	anonymous	EN	1	4,5	2	1				observed	4		4	3	1	5	5		3	6	determine people's ability to anthopomorphize	6
0	100	351	1	anonymous	EN	1	4,5	2		1			Curious	4		4	6	2	5	5		3	6	To evaluate people's interpretations of animal emotions	3
0	100	223	1	anonymous	EN	1	4,5	2	1				Serene peaceful	1	Swimming in peace without predators around	4	4	2	3	1		3	6	See if we can understand an animals feelings	3	No
0	100	30	1	anonymous	EN	1	4,5	1
0	100	216	1	anonymous	EN	1	4,5	2				1	Happy	1	his freedom in the water	4	3	2	1	5		3	6	To see if my response was similar to other peoples responses who took this survey.	6	No.
0	100	283	1	anonymous	EN	1	4,5	2			1		playful	1	not sure just swimming quickly.	4	4	2	3	3		3	6	whale perception	7	no
0	100	152	1	anonymous	EN	1	4,5	2			1		It was feeling happy	1	The way it danced in the ocean	4	1	2	4	3		3	5	To see how you view emotion	6	No
0	100	170	1	anonymous	EN	1	4,5	2				1	Wale relaxed	4		4	6	2	1	4		3	6	Watch video answer task	3
0	100	309	1	anonymous	EN	1	4,5	2	1				peaceful	1	a peaceful environment	4		2	4	4		3	6	not sure	3	no
0	100	139	1	anonymous	EN	1	4,5	2		1			Calm, not sure he was feeling anything. Just swimming.	4		4	2	2	4	2		3	6	To see if people watched the whole video	5	No
0	100	145	1	anonymous	EN	1	4,5	2			1		very peaceful	4		4	4	1		2		3	6	consumer attitudes	6
0	100	184	1	anonymous	EN	1	4,5	2		1			Curious, hesistant, happy	1	The animal feels happy because it is swimming in the open ocean	4	1	2	1	4		3	6	Animal perception	5
0	100	264	1	anonymous	EN	1	4,5	2	1				Normal ...just doing what whales do	4		4	4	2	4	5		3	6	The study of animals possible captured animals	2
0	100	243	1	anonymous	EN	1	4,5	2				1	dolphin	1	He was swimming around.	4	3	2	4	4		3	6	checking video.	3
0	100	203	1	anonymous	EN	1	4,5	2				1	relaxed	1	freedom, swimming underwater	4	4	2	2	4		3	6	perceptions of a video	3
0	100	225	1	anonymous	EN	1	4,5	2		1			Normal	4		4	6	1	5	4		3	6	Not certain	8	No comments. Thanks
0	100	648	1	anonymous	EN	1	4,5	2	1				curious	4		4	1	1	1	1		3	5	To determine whether people perceive animals as feeling emotions	6
0	100	105	1	anonymous	EN	1	4,5	2			1		Beuatiful	1	It's swimming	4	3	1	3	4		3	6	Find out thoughts on animals	7
0	100	204	1	anonymous	EN	1	4,5	2	1				Can't tell. The animal was a whale swimming.	5		4	5	2	4	5		3	6	Emotions in animals?	8	No
0	100	267	1	anonymous	EN	1	4,5	2		1			A killer whale	4		4	5	2	4	2		3	6	I have no clue what this was supposed to prove unless you are testing people to see if they pay attention and remember the instructions.	6	no
0	100	545	1	anonymous	EN	1	4,5	2			1		it looked like it was going to attack	5		4	6	2	4	5		3	6	Perhaps determining whether the sound that accompanied the video would influence my thoughts on the whale	5	no
0	100	238	1	anonymous	EN	1	4,5	2				1	Pretty content	1	Swimming freely	4	4	2	2	1		3	6	To see how people pay attention	2	No
0	100	337	1	anonymous	EN	1	4,5	2	1				Calm and normal	4		4	5	2	4	2		3	6	how people connect with animals	6
0	100	0	1	anonymous	EN
0	100	164	1	anonymous	EN	1	4,5	2		1			content	4		4	3	1	3	4		3	6	no idea im sorry	2
0	100	44	1	anonymous	EN	1	4,5	4
0	100	182	1	anonymous	EN	1	4,5	2			1		I think it was happy.	1	It was swimming around and did not appear to be in captivity.	4	2	2	4	4		3	6	I think this study looked at animal emotions as related to being in captivity or free.	6	No.
0	100	213	1	anonymous	EN	1	4,5	2				1	Normal, happy	4		4	3	1	2	1		3	6	To see if my answer can be influenced.	5
0	100	215	1	anonymous	EN	1	4,5	2			1		curious	4		4	2	2	1	3		3	6	the way music affects perception, maybe	7
0	100	162	1	anonymous	EN	1	4,5	2		1			Playful	1	He's enjoying the water	4	6	2	2	3		3	6	Human perception of other mammals	6	Enjoyable
0	100	257	1	anonymous	EN	1	4,5	2	1				Mellow.	1	Floating.	4	3	1	1		NY	3	6	Not sure.	6	No.
0	100	283	1	anonymous	EN	1	4,5	2	1				1	1	Just being alive	3	2	2	3	5		3	6	Sounds	7	None
0	100	120	1	anonymous	EN	1	4,5	2				1	Happy	1	That it is free from a cage enclosure.	4	2	1	5	4		3	6	To evaluate reactions to videos online.	2	I enjoyed the study
0	100	121	1	anonymous	EN	1	4,5	2		1			NORMAL	5		4	3	2	2	4		3	6	Not SURE	8	no
0	100	0	1	anonymous	EN
0	100	216	1	anonymous	EN	1	4,5	2			1		depressed	2	The darkness and loneliness is causing it to be sad.	4	1	2	1	2		3	6	to see peoples views on animals	3
0	100	238	1	anonymous	EN	1	4,5	2	1				content	1	He was swimming freely.	4	5	2	4	2		3	6	opinion of video	6	no
0	100	184	1	anonymous	EN	1	4,5	2			1		Whale	5		4	6	2	4	1		3	6	To decide if animals have emotions	8	No
0	100	723	1	anonymous	EN	1	4,5	2				1	good, happy, imterested, calm, content	1	they are freeto move	4	2	1	4	4		3	6	to see how good my attention span is.	5
0	100	327	1	anonymous	EN	1	4,5	2		1			distressed	3	i couldn't tell	4	2	2	1	5		3	5	no clue	5
0	100	292	1	anonymous	EN	1	4,5	2				1	calm	1	in its own environment	4	5	2	2	4		3	6	feelings towards wildlife	3	none
0	100	160	1	anonymous	EN	1	4,5	2		1			Sad	2	Not sure	4	2	1	1	1		3	5	Not sure	2
0	100	447	1	anonymous	EN	1	4,5	2	1				trapped	2	not free in the ocean, where it belongs	4	5	2	2	2		3	5	feelings about animals	1
0	100	17	1	anonymous	EN	1	4,5	5
0	100	341	1	anonymous	EN	1	4,5	2			1		Feeling fine	4		4	3	1	5	3		3	6	Depict animals feelings	8	none
0	100	416	1	anonymous	EN	1	4,5	2		1			trapped	2	He is at an aquarium.	4	2	2	4	2		3	6	about emotions	1
0	100	263	1	anonymous	EN	1	4,5	2				1	trapped	2	Humans have polluted his environment, killed his family, and trapped him. Not much to feel good about.	4	5	2	5	4		3	6	Perhaps to see the impact of the music in the video on the perception of the animal's feelings.	2	Thank you
0	100	191	1	anonymous	EN	1	4,5	2			1		curious	4		4	6	2	4	5		3	6	how the backgound music affected perception of the animal in the video	7
0	100	203	1	anonymous	EN	1	4,5	2	1				Good	2	May be alone	3	3	1	4	4		3	5	about the animal feelings	6	awesome
0	100	254	1	anonymous	EN	1	4,5	2			1		restless	2	Being lost from it's pod	4	5	2	4	4		3	6	Impressions of animals	6	No
0	100	116	1	anonymous	EN	1	4,5	2				1	happy	1	moving around	4	3	2	4	3		3	6	animal feelings	5
0	100	157	1	anonymous	EN	1	4,5	2	1				happy	1	it's able to swim	4	3	2	4	5		3	5	I'm unsure	7	no
0	100	193	1	anonymous	EN	1	4,5	2		1			content. It had an upright fin. I hear that is a sign of good health.	4		4	3	1	4	2		3	6	My view of an animal's emotional state.	2	no
0	100	217	1	anonymous	EN	1	4,5	2	1				sad	2	it seemed maudlin	4	5	1	5	2		3	5	not sure	5	no
0	100	309	1	anonymous	EN	1	4,5	2		1			i think it was feeling adventourous and curious.	1	i think it is probably because he is curious and is comfortable in its surroundings	4	4	2	4	4		3	6	how we make judgments	3	this was interesting. Also the instructions were clear and easy to understand. I had no problems with this survey.
0	100	0	1	anonymous	EN
0	100	160	1	anonymous	EN	1	4,5	2			1		distressed	4		4	4	1	1	1		3	5	unsure	8	n/a
0	100	154	1	anonymous	EN	1	4,5	2				1	it was calm and happy	1	he was swimming	3	2	2	2	3		3	6	no clue but idk what a sea lion or orca is it looked like a whale to me in the video	8	see previous statement
0	100	163	1	anonymous	EN	1	4,5	2				1	Whale	1	Free to swim wherever it pleases	4	2	1	5	1		3	6	music's affect on videos	7
0	100	200	1	anonymous	EN	1	4,5	2			1		calm	5		4	6	1	3	3		3	6	I have no idea. What a whale is thinking?	5	no
0	100	444	1	anonymous	EN	1	4,5	2	1				calm	5		4	4	2	4	4		3	6	whether we think animals are capable of experiencing emotions	3	no
0	100	109	1	anonymous	EN	1	4,5	2		1			It seemed to be feeling calm and relaxed.	4		4	2	1	5	2		3	6	Determining the possible feelings of animals based on observation alone.	2
0	100	264	1	anonymous	EN	1	4,5	2	1				happy	1	it was living its life happily	4	2		3	4		3	6	emotions study	6	no
0	100	30	1	anonymous	EN	1	4,5	1
0	100	142	1	anonymous	EN	1	4,5	2				1	It was happy.	1	It is swimming and having a good time.	4	1	2	4	5		3	6	To see how we interpret the animal's emotions based on our emotions.	7	No
0	100	185	1	anonymous	EN	1	4,5	2		1			trapped	4		4	6	2	1	4		3	6	do not know	2	no
0	100	431	1	anonymous	EN	1	4,5	2			1		The animal was feeling like swimming	4		3	6	2	1	5		3	6	The purpose of this study was to examine the impressions of a short video, and opinions and beliefs about animals.	8	I enjoyed participating in this survey.
0	100	398	1	anonymous	EN	1	4,5	2		1			ok	4		4	4	2	5	2		3	6	perception of animal feelings by people	5	no
0	100	303	1	anonymous	EN	1	4,5	2	1				normal	5		4	2	1	5	4		3	6	to see emotions on animals face	8
0	100	172	1	anonymous	EN	1	4,5	2				1	Fine	1	its environment	4	5	2	5	1		3	6	don't know	8	no
0	100	833	1	anonymous	EN	1	4,5	2			1		angry and a bit lost	3	not sure but i might be because it felt threaten	4	2	1	4	1		3	6	to identify the emotion the animal was portraying	5	none
0	100	154	1	anonymous	EN	1	4,5	2		1			serene	1	being free to swim the ocean	4	3	2	4	5		3	6	not sure	6
0	100	274	1	anonymous	EN	1	4,5	2	1				swimming	4		4	5	2	4	2		3	6	how music affects a film clip	2	thanks for using mechanical turk
0	100	484	1	anonymous	EN	1	4,5	2			1		Happy, Wanting to refill on air.	1	that it is breathing air	4	2	2	1	4		3	6	To check peoples perception on animals, as well as memory	1	Good survey!
0	100	211	1	anonymous	EN	1	4,5	2				1	Like it needed to come up for air	4		4	1	2	2	4		3	5	What the video showed	8
0	100	237	1	anonymous	EN	1	4,5	2				1	fine	5		4	4	2	1	5		3	6	not really sure	3	none
0	100	212	1	anonymous	EN	1	4,5	2	1				free and relaxed	4		4	4	2	5	5		3	6	I have no idea.	8	No
0	100	220	1	anonymous	EN	1	4,5	2			1		normal	5		4	4	2	3	4		3	6	emotions of animals	6	interesting survey!
0	100	137	1	anonymous	EN	1	4,5	2		1			normal	4		4	2	1	5	4		3	6	no idea	5
0	100	265	1	anonymous	EN	1	4,5	2	1				comfused	2	HE IS LONELY	4	2	2	5	3		3	6	survey on impressions of a video clip.	7	none
0	4	20	0	anonymous	EN	1
0	100	114	1	anonymous	EN	1	4,5	2				1	happy	1	the music	4	2	1	4	5		3	6	perceptions	3
0	100	192	1	anonymous	EN	1	4,5	2		1			Whale	4		4	2	2	1	4		3	6	How well you pay attention?	7	no
0	100	324	1	anonymous		1	4,5	2			1		sad	2	I could not tell for sure but it looked as if it might possibly have been swimming alone and killer whales are happiest when swimming with their family so if he or she was alone I would assume he or she is sad.	4	2	2	4	2		3	6	To see how well we paid attention to what went on in the study.	8
0	100	177	1	anonymous	EN	1	4,5	2				1	It seemed frisky.	1	Just the feeling of being in the water.	4	3	1	4	1		3	6	I'm unsure.	6	na
0	100	350	1	anonymous	EN	1	4,5	2		1			good	5		4	4	2	3	4		3	6	To get my opinion	8	no
0	100	537	1	anonymous	EN	1	4,5	2			1		was feeling playful	1	Just playing in the water is causing this animal to be happy and carefree an unbothered	4	6	2	1	3		3	6	how one would view the behavior of animals	8	no comments
0	100	281	1	anonymous	EN	1	4,5	2	1				Stressed/ Anxious	2	It seemed stressed out by its trashing movements.	4	2	2	4	5		3	6	How we felt during the clip	8	thank You
0	100	196	1	anonymous	EN	1	4,5	2				1	like a killer whale	4		4	4	2	3	2		3	6	watch a video and answer questions about how the animal was feeling	8	no
0	100	300	1	anonymous	EN	1	4,5	2	1				average	4		4	3	1	5	4		3	5	relationship between a video clip (i.e., sounds in the video) and one's impression of the video	5	no
0	100	119	1	anonymous	EN	1	4,5	2		1			Whalish	5		4	2	1	2	1		3	6	no idea	2
0	100	283	1	anonymous	EN	1	4,5	2			1		looked ok to me, having fun swimming	1	swimming in the water	3	4	2	2	3		3	6	few of animals	8
0	100	222	1	anonymous	EN	1	4,5	2			1		It looked like he was feeling a little helpless	2	I think he was confined and alone.	4	5	2	1	5		3	6	to see if I believe animals suffer emotions as humans do	2	nothing thanks
0	100	297	1	anonymous	EN	1	4,5	2	1				healthy	1	The enviroment	4	3	1	1	2		3	6	To see what we percieve about animals.	2	no
0	100	0	1	anonymous	EN
0	100	203	1	anonymous	EN	1	4,5	2				1	exhilarating	1	freedom	4	2	2	4	5		3	6	i am unsure	7
0	100	251	1	anonymous	EN	1	4,5	2		1			The killer whale looked fine to me.	4		4	3	1	4	1		3	5	I think it was to judge whether people can gauge animal behavior/feeling.	5
0	100	435	1	anonymous	EN	1	4,5	2			1		Maybe curious	1	Maybe because the killer whale rose to the surface	4	6	1	4	1		3	6	Impressions of video and thoughts about animals	5	No
0	100	183	1	anonymous	EN	1	4,5	2	1				HAPPY	1	GLAD TO BE SWIMMING	4	4	2	1	2		3	6	FEELINGS FOR WHAT YOU ARE VIEWING	5
0	100	298	1	anonymous	EN	1	4,5	2				1	It seemed to be okay	5		4	4	1	1	5		3	6	To test your abilty to pay attention	2	No it was great.Thanks
0	100	164	1	anonymous	EN	1	4,5	2			1		Nothing in particular.	2	being alone.	4	1	1	1	1		3	6	Effects of sounds on perception.	8	none
0	100	236	1	anonymous	EN	1	4,5	2	1				RESTLESS	1	MOVING ALL AROUND FLIPPING ITS TAIL.	4	3	2	3	4		3	6	REACTIONS TO CERTAIN MOVEMENTS	6
0	100	135	1	anonymous	EN	1	4,5	2		1			free and calm	5		4	3	1	4	5		3	6	opinions on reactions of animals	6
0	100	421	1	anonymous	EN	1	4,5	2				1	HAPPY IN THE WATER	4		3	6	2	4	4		3	6	TO SEE WHAT PEOPLE ARE THINKING	8	NONE
0	100	102	1	anonymous	EN	1	4,5	2				1	how should I know?	4		4	3	1	4	1		3	6	to see how we thought animals were feeling, or possibly to see how music could affect our answers	8
0	100	215	1	anonymous	EN	1	4,5	2		1			The whale looked happy	1	It looked happy because it was curious about the camera	4	1	1	1	4		3	6	to predict animal emotions	7	none
0	100	213	1	anonymous	EN	1	4,5	2	1				peaceful	4		4	3	2	4	4		3	6	To see if sad music made me think the animal was feeling sad.	5	no
0	100	176	1	anonymous	EN	1	4,5	2			1		Aggressive and aggravated	3	Hunting for food and not finding anything.	4	2	1	4	1		3	5	To see what kind of reactions people get from videos based on audio context.	8
0	100	203	1	anonymous	EN	1	4,5	2		1			free, happy	4		4	3	2	5	4		3	6	Attention to detail?	6	no
0	100	336	1	anonymous	EN	1	4,5	2				1	Happy	1	Swimming in its habitat	4	3	2	3	4		3	6	Not sure	8	N/A
0	100	136	1	anonymous	EN	1	4,5	2	1				Orca Whale	2	Because I know they are mistreated at places like seaworld.	4	2	2	4	1		3	6	See how people feel towards orcas in the wild.	3
0	100	251	1	anonymous	EN	1	4,5	2		1			Restless. bored and trapped	2	It is not in its natural surroundings.	3	6	1	4	3		3	6	Feelings (perhaps)?	1	none
0	100	133	1	anonymous	EN	1	4,5	2				1	content	4		4	2	2	4	1		3	6	to see if music changed our feelings about a video	6	No
0	100	130	1	anonymous	EN	1	4,5	2	1				WHALE	5		4	5	2	2	2		3	6	I DON'T REALLY KNOW.	6	NO
0	100	244	1	anonymous	EN	1	4,5	2			1		good	1	He's free and has no problems in life.	4	4	2	1	3		3	6	Attention	6
0	100	298	1	anonymous	EN	1	4,5	2	1				happy	1	he is freely swimming in the ocean	4	3	2	5	4		3	5	not sure	7
0	100	164	1	anonymous	EN	1	4,5	2				1	content	4		4	4	2	2	4		3	6		7	I believe the purpose of this study was to see how we can read animals and their emotions.
0	100	198	1	anonymous	EN	1	4,5	2			1		neutral	4		4	2	2	5	3		3	6	Perceptions of a video	1	Great survey!
0	100	158	1	anonymous	EN	1	4,5	2		1			wet	4		4	4	1	1	2		3	6	emotions of animals	8
0	100	0	1	anonymous	EN
0	100	375	1	anonymous	EN	1	4,5	2			1		Maybe Restless	4		4	4	2	4	3		3	6	Animal Emotions	8
0	100	97	1	anonymous	EN	1	4,5	2	1				Calm but karge	4		4	3	2	1	1		3	6	To see how I view things	1
0	100	162	1	anonymous	EN	1	4,5	2				1	Happy	1	Being free	4	3	1	3	3		3	6	Animal feelings	7	No
0	100	133	1	anonymous	EN	1	4,5	2		1			Happy	1	It's. swimming freely	4	3	2	4	1		3	6	Not sure	6
0	8	14	0	anonymous	EN	1	4,5
0	8	64	0	anonymous	EN	1	4,5
0	4	62	0	anonymous	EN	1
0	38	83	0	anonymous	EN	1	4,5	2	1
0	8	100	0	anonymous	EN	1	4,5
0	8	131	0	anonymous	EN	1	4,5
0	13	2015	0	anonymous	EN	1	4,5	2
0	96	156	0	anonymous	EN	1	4,5	2			1		it seems like maybe stressed or afraid	2	im not sure. it just seemed like it was swimming weird and kind of stressed. also the music	4	2	2	3	3		3	6	to see how music effects perceptions	8
0	4	46	0	anonymous	EN	1
0	8	101	0	anonymous	EN	1	4,5
0	8	60	0	anonymous	EN	1	4,5
0	8	111	0	anonymous	EN	1	4,5
0	8	25	0	anonymous	EN	1	4,5
0	4	12	0	anonymous	EN	1
0	8	37	0	anonymous	EN	1	4,5
0	8	395	0	anonymous	EN	1	4,5
0	4	16	0	anonymous	EN	1
8	8	17	0	anonymous	EN	1	4,5
0	8	16	0	anonymous	EN	1	4,5
0	4	4	0	anonymous	EN	1
0	38	79	0	anonymous	EN	1	4,5	2		1
0	4	9	0	anonymous	EN	1
0	4	36	0	anonymous	EN	1
0	4	8	0	anonymous	EN	1
0	38	72	0	anonymous	EN	1	4,5	2				1
0	46	199	0	anonymous	EN	1	4,5	2				1	HAPPY	1
