# Supplementary material for: The influence of background music and narrative setting on anthropomorphic judgements of killer whale (Orcinus orca) emotional states and subsequent donation behavior
Source: PLoS One. 2023 May 24;18(5):e0282075. doi: 10.1371/journal.pone.0282075 (PMC10208518; doi:10.1371/journal.pone.0282075)
Supplement: S14 File — Setting only. (XLSX) [file pone.0282075.s014.xlsx]

## Sheet: mturk1-setting only-deid
Status	Progress	Duration (in seconds)	Finished	DistributionChannel	UserLanguage	Consent	SetupComplete	SoundCheck	AquaticWild	AquaticCaptive	AquaticNeutral	Feeling1	Feeling2	Feeling3	IdentifyAnimal	SettingText	Age	Sex	Education	Region	Region_6_TEXT	NotARobot	Diligence	Pupose	WhereRecorded2	Comments
Response Type	Progress	Duration (in seconds)	Finished	Distribution Channel	User Language	Dear Potential Participant: We are requesting your participation in a project entitled â€œOpinions and Impressions of Video Clips". Why is this research being done? 1. The purpose of this study is to examine (1) impressions of a short video, and (2) opinions and beliefs about animals. 2. Your responses to these surveys will allow us to understand how people view animals and form impressions of vi…	The following study contains a short video clip. Please take a moment to find a place where you won't be disturbed and can watch a video with the sound tuned on. Indicate when you are ready:	To verify that your sound is working: (1) play the audio. (2) pick the option below that matches what you heard. You MUST answer this correctly to proceed with the survey.	Please be patient as it may take a few moments to load. Press play. After you have viewed the whole video: select "completed" below.	Please be patient as it may take a few moments to load. Press play. After you have viewed the whole video: select "completed" below.	Please be patient as it may take a few moments to load. Press play. After you have viewed the whole video: select "completed" below.	How was the animal in the video you viewed feeling?	This time, select the option below that best matches how the animal in the video was feeling.	What is causing the animal to feel [QID9-ChoiceGroup-SelectedChoices]?	The animal in the video was a(n):	The directions before the video and the text shown for a few seconds at the start of the video stated where the video clip was filmed. Type below anything that you can recall about where the directions and title said the video was filmed:	Please enter your age range:	Please indicate your sex:	Your highest completed level of education:	Please select the region where you currently reside: - Selected Choice	Please select the region where you currently reside: - None of the above - Text	Please indicate that you are not a robot by selecting the item that does not belong:	I completed this survey diligently, I read all the questions and answered them to the best of my ability:	What do you believe the purpose of this study was?	Indicate how confident you are that the video was taken in an aquarium or in the ocean:	Do you have any comments about your experience taking this survey?
{"ImportId":"status"}	{"ImportId":"progress"}	{"ImportId":"duration"}	{"ImportId":"finished"}	{"ImportId":"distributionChannel"}	{"ImportId":"userLanguage"}	{"ImportId":"QID1"}	{"ImportId":"QID46"}	{"ImportId":"QID47"}	{"ImportId":"QID38"}	{"ImportId":"QID40"}	{"ImportId":"QID65"}	{"ImportId":"QID6_TEXT"}	{"ImportId":"QID9"}	{"ImportId":"QID11_TEXT"}	{"ImportId":"QID26"}	{"ImportId":"QID67_TEXT"}	{"ImportId":"QID15"}	{"ImportId":"QID16"}	{"ImportId":"QID17"}	{"ImportId":"QID18"}	{"ImportId":"QID18_6_TEXT"}	{"ImportId":"QID27"}	{"ImportId":"QID23"}	{"ImportId":"QID21_TEXT"}	{"ImportId":"QID43"}	{"ImportId":"QID24_TEXT"}
0	100	91	1	anonymous	EN	1	4,5	2		1			3		4	ol	6	1	2			1	1	f	2	k
0	100	0	1	anonymous	EN
0	100	123	1	anonymous	EN	1	4,5	2	1			neutral, curious	4		4	in the ocean	3	2	4	4		3	6	No clue :)	6
0	100	173	1	anonymous	EN	1	4,5	2	1			content	4		4	Pacific Ocean	3	1	4	4		3	6	Maybe you're seeing if people ascribe different emotions to different animals depending on where they're located.	6	Nothing else to add.
0	100	181	1	anonymous	EN	1	4,5	2		1		Happy	1	Being able to swim.	4	Marine aquarium	3	1	3	5		3	6	Impressions of an Orca video	1
0	100	260	1	anonymous	EN	1	4,5	2			1	I can't tell. Maybe like he needed a breath?	4		4	as far as I remember it was just "orca swimming underwater"	5	1	4	2		3	6	I don't have any guess at all.	8	no
0	100	0	1	anonymous	EN
0	100	221	1	anonymous	EN	1	4,5	2		1		bored	2	He looked like he was too big for the space he was in.	4	A Marine Aquarium	4	2	4	2		3	6	How people humanize animals' behavior.	8	None.
0	100	274	1	anonymous	EN	1	4,5	2	1			the orca seemed to be happy. it was swimming around and allowed the camera up close	1	the ability to swim around freely. looks like it might have been interacting with the person holding the camera, but no sight of hands, etc in video	4	i don't recall where it was filmed	4	2	1	2		3	6	to find out thoughts/feelings of the video	6
0	100	241	1	anonymous	EN	1	4,5	2			1	Whale	1	Swimming	4	Orca Swimming Underwater.	4	2	5	3		3	5	To see people's opinion of animals	5	NO
0	100	125	1	anonymous	EN	1	4,5	2	1			relaxed	4		4	pacific ocean	1	2	4	5		3	6	not sure	7
0	100	323	1	anonymous	EN	1	4,5	2			1	It wasn't "feeling" anything, it's not human.	5		4	I don't remember seeing any text at the start of the video.	5	2	1	1		3	6	I have no idea.	6	N/A
0	100	183	1	anonymous	EN	1	4,5	2		1		He seemed okay, probably feels just okay.	4		4	A marine aquarium	1	2	4	3		3	6	To understand how people think that animals in captivity feel.	5	No
0	100	0	1	anonymous	EN
0	100	369	1	anonymous	EN	1	4,5	2	1			It looked content to me	4		4	I dont recall	5	2	3	2		3	6	I have no idea	6
0	100	0	1	anonymous	EN
0	100	254	1	anonymous	EN	1	4,5	2			1	Cslm	5		4	I do not recall	2	1	1	1		3	6	To see how people interpret emotion	6
0	100	165	1	anonymous	EN	1	4,5	2		1		Pleasant or maybe curious	4		4	I can't recall any directions.	2	1	2	4		3	6	Studying memory and perception.	8
0	100	255	1	anonymous	EN	1	4,5	2			1	Curious	1	The experience of meeting a sentient being.	4	I recall the directions mentioning that the video was filmed of an Orca swimming.	2	1	1	4		3	6	How individuals differently experience the emotions of an animal.	6	This was fun. Thank you!
0	100	217	1	anonymous	EN	1	4,5	2	1			free and relaxed	4		4	it stated that the orca was filmed swimming in the Pacific Ocean	4	1	3	4		3	6	how much someone can remember a short clip.	6
0	100	183	1	anonymous	EN	1	4,5	2		1		sad and trapped	2	It has a very limited amount of space in which it can move.	4	Orca swimming in a marine aquarium	2	2	3	4		3	6	To see how people feel about animals in captivity.	1
0	100	244	1	anonymous	EN	1	4,5	2	1			happy	1	It's relaxing, it's not hunting for food, meaning it's not stressed. It's moving at a slow pace.	4	Pacific Ocean	1	2	4	1		3	6	I don't know	6	no
0	100	208	1	anonymous	EN	1	4,5	2	1			i dont know	5		4	orka swimming in the pacific	2	2	6	4		3	6	dont know	6	no
0	100	404	1	anonymous	EN	1	4,5	2			1	Annoyed	2	He seemed to be bothered by the person filming	4	I don't recall it saying anything about where it was filmed	4	2	4	4		3	6	To see how well people pay attention	2	No comments
0	100	270	1	anonymous	EN	1	4,5	2			1	good	1	Swimming	4	in water	2	2	4	2		3	6	Decisions	7	Interesting
0	100	163	1	anonymous	EN	1	4,5	2		1		shark	5		3	under the sea	2	2	4	1		3	5	not sure	8
0	100	205	1	anonymous	EN	1	4,5	2	1			Calm	4		4	Click the completed button	3	2	5	1		3	6	Ability to pay attention	6	No
0	100	208	1	anonymous	EN	1	4,5	2			1	mundane	5		4	I don't recall	4	1	4	2		3	6	ability to recall inconsequential information	2	No
0	100	0	1	anonymous	EN
0	100	164	1	anonymous	EN	1	4,5	2		1		trapped and confused	2	He is lonely.	4	At an aquarium	3	2	1	1		3	6	My impressions of an orca's emotions from a video.	1
0	100	71	1	anonymous	EN	1	4,5	2			1	Indifferent	4		4	N/A	2	1	4	1		3	6	Perceptions of animals.	5	N/A
0	100	0	1	anonymous	EN
8	100	0	1	anonymous	EN
8	100	0	1	anonymous	EN
0	100	118	1	anonymous	EN	1	4,5	2	1			confused	4		4	orca in the water	1	1	1	5		3	5	to study our perceptions of animals	3
8	100	0	1	anonymous	EN
0	100	246	1	anonymous	EN	1	4,5	2		1		content	4		4	SeaWorld museum	5	2	4	2		3	6	I would guess another group saw that same video but were told the Orca was somewhere else.	8	no
8	100	0	1	anonymous	EN
0	100	246	1	anonymous	EN	1	4,5	2			1	anxious	3	perhaps she was looking for a lost baby	4	underwater	5	1	6	4		3	5	determining if an action of an animal could determine its emotion	8	none
8	100	0	1	anonymous	EN
0	100	192	1	anonymous	EN	1	4,5	2		1		Orca	1	He is able to interact with people and seems to be fairly happy	4	An orca filmed swimming in an Aquarium	2	2	1	4		3	6	I'm not sure	2	Thank you for the opportunity
0	100	124	1	anonymous	EN	1	4,5	2		1		whale	4		4	not sure	3	2	1	1		3			6
0	100	164	1	anonymous	EN	1	4,5	2			1	probably pretty happy	1	It doesn't know any better. It's in its own habitat, and not starving, so things are going well for it.	4	I don't remember	2	1	4	4		3	6	How people perceive video?	7
0	100	230	1	anonymous	EN	1	4,5	2	1			Calm	4		4	The Pacific Ocean	3	2	3	3		3	6	How we judge emotions in animals	7	Interesting survey, had no issues
0	100	278	1	anonymous	EN	1	4,5	2			1	peaceful free	1	he was swimming along being his happy self un bothered	4	n/a	3	1	1	5		3	5	see how well you pay attention	7	none
0	100	24	1	anonymous	EN	1	4,5	4
0	100	0	1	anonymous	EN
0	100	189	1	anonymous	EN	1	4,5	2			1	calm	4		4	do not recall	5	2	1	4		3	6	to see how much I recalled before video	8	no
0	100	194	1	anonymous	EN	1	4,5	2			1	free	4		4	orca swimming underwater	3	2	5	1		3	6	i dont know	6	no
0	100	429	1	anonymous	EN	1	4,5	2		1		Sad	2	Limited space	4	Marine Aquarium	3	1	5	4		3	6	To see if people pay attention at the beginning of clips.	2	No
0	100	241	1	anonymous	EN	1	4,5	2	1			Happy and joyful.	1	The animal was swimming and enjoying itself with no predator to disturb it.	4	In the pacific ocean.	3	1	5	4		3	6	Decision Making.	7	No.
0	100	314	1	anonymous	EN	1	4,5	2		1		I think the orca may have been lonely yet content.	4		4	Orca in marine	2	2	1	5		3	6	To see if people could gage what the orca was feeling	8	I love orcas
0	100	185	1	anonymous	EN	1	4,5	2		1		I could not tell.	4		4	orca swimming in an aquarium	6	1	1	5		3	6	do people follow instructions.	2
0	100	126	1	anonymous	EN	1	4,5	2	1			Seemed content just swimming along.	4		4	Orca swimming	3	1	2	2		3	6	Identification of animal feelings	5
0	100	0	1	anonymous	EN
0	100	333	1	anonymous	EN	1	4,5	2			1	complacent. Happy to be alive i think	1	Being free in his element, not having to worry about anything because he is probably the top of the food chain. He also is in the water so he is not hot. He is just happy to be alive and free from all responsibility	4	Orca	2	2	4	2		3	6	I placed my own perceptions on how I would like to live my life on the animal. Representing what I desire most	7	Very fun thank you for the thought process
0	100	0	1	anonymous	EN
0	100	0	1	anonymous	EN
0	100	0	1	anonymous	EN
0	100	298	1	anonymous	EN	1	4,5	2		1		fish	4		3	nothing	3	2	1	5		3	4	Nothing	8
0	100	149	1	anonymous	EN	1	4,5	2	1			orca	4		4	orca in pacific	2	2	2	4		3	6	uncertain	7
0	100	0	1	anonymous	EN
0	100	103	1	anonymous	EN	1	4,5	2	1			Swimming	1	Being in the water	4	I can only recall it was about an orca.	2	1	3	3		3	6	Opinions on orcas	8
0	100	284	1	anonymous	EN	1	4,5	2		1		calm	4		4	marine aquarium	5	2	2	1		3	6	to see if we would put human emotions onto an animal	1	I don't think it would be easy to tell if an orca was happy in an aquarium. There is only so much room for them.
0	100	162	1	anonymous	EN	1	4,5	2	1			melancholic	2	Loneliness	4	Orca	2	1	5	5		3	5	Not sure	6	No
0	100	290	1	anonymous	EN	1	4,5	2	1			happy	1	Being in the water	4	in the ocean	3	2	4	3		3	6	study orca behavior in the ocean versus in some water park	7
0	100	168	1	anonymous	EN	1	4,5	2			1	calm	5		4	I dident see anything like that	3	1	1	5		3	6	to see how we felt on a video	7
0	100	138	1	anonymous	EN	1	4,5	2		1		happy	1	swimming freedom	4	i am unsure	3	2	1	5		3	6	unsure	8
0	100	258	1	anonymous	EN	1	4,5	2	1			fine, not stressed or anxious	4		4	Orca swimming in the ocean	5	2	4	5		3	5	if people pay attention	2
0	100	455	1	anonymous	EN	1	4,5	2			1	Happy	1	The animal was moving his tail back and forth.	4	Didn't see any location information.	4	2	5	5		3	6	To study animal feelings and movements.	8	This was a great survey.
0	100	179	1	anonymous	EN	1	4,5	2		1		Trapped	2	Being enclosed in a small tank.	4	The Marine Aquarium	2	1	5	3		3	6	To share an opinion on animals in captivity.	8	No
0	100	252	1	anonymous	EN	1	4,5	2			1	content	4		4	ocean	3	2	5	2		3	6	perceptions from a video comparisons	8	no I can't think of any comments
0	100	225	1	anonymous	EN	1	4,5	2	1			content	1	being free	4	Watch the video about an Orca swimming	2	2	1	3		3	6	interperting animals emotions	7
0	100	194	1	anonymous	EN	1	4,5	2		1		Neutral	4		4	I don't remember that.	1	2	1	4		3	5	To see how people judge the mood of an orka based on a video clip	5
0	100	181	1	anonymous	EN	1	4,5	2			1	curious and cautious	4		4	orca swimming underwater	2	1	4	2		3	6	I think you are trying to understand how people view emotions in animals.	5
0	100	279	1	anonymous	EN	1	4,5	2	1			Happy	1	His curiosity with the diver filming him	4	Don't remember	5	1	1	3		3	6	Not clear	8	No
0	100	331	1	anonymous	EN	1	4,5	2		1		he was feeling fine	4		4	Orca swimming in Marine aquarium	5	1	5	3		3	6	to see if we felt the Orca was unhappy.	8	if it was the ocean then someone lied with the header information
0	100	263	1	anonymous	EN	1	4,5	2			1	happy	1	Just swimming under water	4	Filmed an Orca swimming under water	6	2	4	3		3	6	I don't know.	5	imteresting
0	100	157	1	anonymous	EN	1	4,5	2	1			Ok I guess, did not move much just hanging around	5		4	I do not recall	4	1	5	5		3	4	Did I pay attention to the directions so I can recall them	6
0	100	251	1	anonymous	EN	1	4,5	2	1			carefree	1	He is free and doing what he loves; what he knows to do. That is his life.	4	The Pacific Ocean	4	2	1	4		3	6	I am really not sure honestly.	8	I enjoyed the experience. Thank you!
0	100	78	1	anonymous	EN	1	4,5	2		1		fine	5		4	none	2	1	3	4		3	6	perception	8	no
0	100	0	1	anonymous	EN
0	100	237	1	anonymous	EN	1	4,5	2		1		Bored	4		4	In a marine park.	5	1	4	1		3	5	No idea. Projection of emotions on neutral black/white animals maybe....	7
0	100	231	1	anonymous	EN	1	4,5	2	1			calm	4		4	Orca swimming in the pacific ocean.	5	1	4	2		3	6	To monitor attention	6
0	100	262	1	anonymous	EN	1	4,5	2			1	Majestic, smart, beautiful	2	It seemed to be moving slowly and aimlessly.	4	Underwater	3	1	1	5		3	6	Test how people perceive animals.	3
0	100	153	1	anonymous	EN	1	4,5	2			1	Relaxed	4		4	underwater	3	2	4	5		3	6	I have no idea	6
0	100	170	1	anonymous	EN	1	4,5	2		1		I wouldnt know	4		4	The film was of in Orca in an aquarium	3	2	4	4		3	6	Not sure.	8	thanks
0	100	218	1	anonymous	EN	1	4,5	2	1			hungry	1	It seemed to be swimming in a way that might mean he was happy. It didn't seem to be in distress.	4	I don't remember.	2	1	1	1		3	6	to see if I would assign an emotion to an animal in a video clip	6
0	100	0	1	anonymous	EN
0	100	169	1	anonymous	EN	1	4,5	2		1		calm	4		4	I did not read it	4	2	3	2		3	6	maybe the words I did not read were meant to lead people to think the orca was feeling a certain way	8	none
0	100	167	1	anonymous	EN	1	4,5	2			1	normal	4		4	under water	3	2	2	2		3	6	attention	6	none
0	100	181	1	anonymous	EN	1	4,5	2		1		contained and sad	2	being contained and not free	4	captivity	4	2	1	2		3	6	unknown-but I'm completely against these whales in captivity	1
0	100	187	1	anonymous	EN	1	4,5	2	1			Contented	1	Swimming around being master of its surroundings.	4	An orca swimming in the pacific ocean	5	1	4	2		3	6	Attributing emotions to animals	7	thanks
0	100	0	1	anonymous	EN
0	100	390	1	anonymous	EN	1	4,5	2			1	Not bad	4		4	underwater	2	1	4	5		3	5	Identify the emotional state of orca whale	6
0	100	473	1	anonymous	EN	1	4,5	2	1			content	4		4	Pacific Ocean	3	2	2	2		3	6	A person's ability to recall things from very short term memory	8	When I was watching the video, I was questioning whether the video was taken in the Pacific Ocean because I did not see any sea life other than the orka.
0	100	0	1	anonymous	EN
0	100	0	1	anonymous	EN
0	100	174	1	anonymous	EN	1	4,5	2		1		how the hell would i know how a whale is feeling	4		4	i remeber nothing about location	4	1	4	1		3	5	lol no idea	8	the audio was fake water sounds
0	100	265	1	anonymous	EN	1	4,5	2	1			whale	5		4	whale was swim	2	1	5	4		3	5	about opioins	8
0	100	415	1	anonymous	EN	1	4,5	2			1	peace, calm and free	1	just being free to roam.	4	I didn't remember seeing any directions or where it was filmed.	6	1	3	1		3	5	not sure	8
0	100	0	1	anonymous	EN
0	100	169	1	anonymous	EN	1	4,5	2		1		sad	2	Space maybe	4	marine	3	2	1	1		3	6	Feelings	3
0	100	173	1	anonymous	EN	1	4,5	2			1	Good	5		4	didn't notice	5	2	5	1		3	6	noticing other than what was instructed	2
0	100	168	1	anonymous	EN	1	4,5	2		1		Content	4		4	Marine Aquarium	5	2	3	2		3	6	I don't have any idea	8	No
0	100	212	1	anonymous	EN	1	4,5	2			1	Free and happy.	1	The animal is out swimming around.	4	It was filmed underwater.	2	2	3	1		3	6	How we perceive animals.	6
0	100	307	1	anonymous	EN	1	4,5	2	1			It looked fine to me.	5		4	Orca swimming in the Pacific Ocean.	5	1	1	5		3	6	My opinion on emotions of an Ocra whale.	6	None.
0	100	215	1	anonymous	EN	1	4,5	2			1	relaxed and free	4		4	do not recall, sorry, I was so excited to see the swimming orca	3	1	6	2		3	6	To understand my feelings towards a living sea creature.	6	no thanks
0	100	0	1	anonymous	EN
0	100	190	1	anonymous	EN	1	4,5	2		1		Lost	2	Not sure, maybe a small enclosure	4	Video filmed at a Marine aquiarium	4	1	6	3		3	6	Not sure	2	No
0	100	0	1	anonymous	EN
0	100	0	1	anonymous	EN
0	100	385	1	anonymous	EN	1	4,5	2		1		i dont know..looked happy	4		4	Pacific Ocean	2	2	4	4		3	6	to see if we knew anything about emotions	8
0	100	354	1	anonymous	EN	1	4,5	2			1	Happy	1	he is in his natural habitat	4	i don't recall where it was filmed	3	2	3	4		3	6	Not sure	8	no
0	100	0	1	anonymous	EN
0	100	335	1	anonymous	EN	1	4,5	2			1	Content and happy	1	He is in his natural environment free to do as he pleases.	4	Underwater	5	2	4	4		3	6	To determine if people thing mammals have emotions.	6	Thank you!
0	100	264	1	anonymous	EN	1	4,5	2		1		good	1	Swimming around	4	orca swimming in aquarium	3	1	6	4		3	6	i don't know	3	none
0	100	0	1	anonymous	EN
0	100	381	1	anonymous	EN	1	4,5	2	1			I think he was feeling calm and perhaps a little curious and playful.	1	I think he is happy because he is in his natural environment and swimming around.	4	The orca was filmed in the Pacific Ocean.	4	2	4	5		3	6	I don't know. It's hard to tell with this survey.	6	Wow, it only occurred to me now after that last question that it may have not been in the ocean.
0	100	0	1	anonymous	EN
0	100	175	1	anonymous	EN	1	4,5	2		1		Fine yet somewhat bored	4		4	In a marine aquarium	3	1	4	3		3	6	Emotional perception	8
0	100	195	1	anonymous	EN	1	4,5	2	1			satisfied	1	He had had a full meal and there are no predators nearby.	4	Pacific Ocean	4	2	4	3		3	6	No idea	8
0	100	140	1	anonymous	EN	1	4,5	2			1	lonely	2	being alone	4	I don't recall.	1	2	4	5		3	6	determine how people perceive animals	6
0	100	0	1	anonymous	EN
0	100	433	1	anonymous	EN	1	4,5	2			1	The animal was feeling contented.	1	The animal s in tranquil water, in its element so to speak.	4	Orca swimming underwater	5	2	5	3		3	6	I believe it was about determining the feelings of animals that might be in captivity.	2	None, thanks
0	100	256	1	anonymous	EN	1	4,5	2	1			relaxed	1	he's free and swimming in the ocean with no threats nearby	4	the ocean	4	2	3	4		3	6	I don't know	7	no
0	100	0	1	anonymous	EN
0	100	195	1	anonymous	EN	1	4,5	2		1		fine	5		4	marine ??	4	2	1	3		3	6	sound	1
0	100	207	1	anonymous	EN	1	4,5	2		1		seemed sad	2	captivity	4	dont recall	4	1	3	5		3	6	visual impresssion	8
0	100	379	1	anonymous	EN	1	4,5	2	1			I believe the animal was feeling happy in the video that I was viewing.	1	I think the cause of it was because of swimming with other orca whales.	4	watch the orca whale	3	2	2	4		3	6	The research of the study was about watching 2 different videos.	8	I really enjoyed the study and thank you so much.
0	100	0	1	anonymous	EN
0	100	244	1	anonymous	EN	1	4,5	2			1	content	4		4	I only remember Orca Swimming Underwater	3	1	1	1		3	6	Attention to details	6
0	100	217	1	anonymous	EN	1	4,5	2		1		Calm, it didn't appear distressed.	4		4	In a Marine Aquarium	1	2	3	3		3	6	To see if knowing the orca was in a marine aquarium affected how I viewed if the orca was happy, angry, etc.	7
0	100	190	1	anonymous	EN	1	4,5	2	1			alright	4		4	in the ocean	4	1	2	5		3	6		7
0	100	194	1	anonymous	EN	1	4,5	2			1	Serene, calm	1	I guess the animal is just at peace with its surroundings.	4	I cant recall	1	2	3	4		3	4	The purpose of this study could have been to see how we based feelings on what we see.	5	None
0	100	175	1	anonymous	EN	1	4,5	2		1		Content	4		4	Wow, I honestly can't remember	2	2	4	2		3	6	Memory test	5
0	100	289	1	anonymous	EN	1	4,5	2	1			stable	4		4	ocean	2	2	1	4		3	6	unsure	7	none
0	100	262	1	anonymous	EN	1	4,5	2			1	trapped	5		4	underwater	6	2	4	4		3	5	unsure	3	will look up the orca, do not know anything about it
0	100	252	1	anonymous	EN	1	4,5	2		1		Bored/depressed	2	It is obviously in a tank, which restricts its movement. It would be like a human stuck in a tiny room for an extended period of time	4	cant recall anything about the title or text	2	1	5	2		3	6	not sure	1	nope!
0	100	281	1	anonymous	EN	1	4,5	2			1	Calm	4		4	I don't remember	2	1	4	3		3	6	To see how many details were noticed from the video	6
0	100	294	1	anonymous	EN	1	4,5	2	1			Calm	4		4	are you in a quiet place with no distractions	2	1	1	4		3	6	to see if we can recall directions before video and interpret how the orca was feeling	1
0	100	140	1	anonymous	EN	1	4,5	2		1		Carefree	4		4	Orca swimming	1	1	4	2		3	6	No idea	2	nope
0	100	462	1	anonymous	EN	1	4,5	2	1			cold hungry amused curious	4		4	The video was filmed in the Pacific Ocean.	6	1	5	3		3	6	To see how humans project their own emotions onto animals?	7
0	100	167	1	anonymous	EN	1	4,5	2			1	Orca Whale	4		4	Sound On, Orca Swimming, 24 seconds	2	1	3	2		3	6	Paying attention, and memory	7
0	100	219	1	anonymous	EN	1	4,5	2		1		Content, neither overly satisfied or unhappy	4		4	Orca swimming in the Marine Aquarium	1	1	4	4		3	6	To see whether context given beforehand will change how you perceive a video you are shown.	2
0	100	175	1	anonymous	EN	1	4,5	2	1			Happy	1	Swimming	4	No idea	3	2	5	4		3	6	Memory	6	No
0	100	396	1	anonymous	EN	1	4,5	2			1	he may have felt trapped.	4		4	I did not see where it was filmed. It just said orca swimming underwater	5	2	3	1		3	6	To see if we could tell the orca was trapped?	1	none
0	100	116	1	anonymous	EN	1	4,5	2			1	Content	1	Swimming freely	4	I do not recall	3	2	4	1		3	6	To test animal emotions	3	no
0	100	262	1	anonymous	EN	1	4,5	2		1		bored	4		4	Marine Aquarium	4	2	4	3		3	6	It might be to see if people attach their own emotions to what they think animals are feeling.	2
0	100	178	1	anonymous	EN	1	4,5	2	1			Sad	2	Lonely	4	Ocean	2	1	3	4		3	4	Opinions	5	No
0	100	50	1	anonymous	EN	1	4,5	5
0	100	179	1	anonymous	EN	1	4,5	2		1		down	2	swiming really slow	4	dont remeber	3	1	4	5		3	6	no idea	8	no
0	100	228	1	anonymous	EN	1	4,5	2	1			Calm	5		4	Pacific ocean	2	1	4	4		3	6	Seeing how people judge emotions of sea animals	6
0	100	248	1	anonymous	EN	1	4,5	2			1	Neutral	4		4	Swimming underwater.	1	1	3	1		3	6	No idea	6
0	100	164	1	anonymous	EN	1	4,5	2			1	Fine	4		4	Orca swimming underwater	4	2	3	5		3	6	Attention to detail	7	None
0	100	296	1	anonymous	EN	1	4,5	2	1			Good	5		4	Pacific Ocean	6	2	1	4		3	6	I don't know	7
0	100	492	1	anonymous	EN	1	4,5	2		1		calm and curious	4		4	orca in a marine aquarium	4	2	4	3		3	5	the purpose of this study is to examine impressions of a short video & opinions and beliefs about animals	6	no
0	100	161	1	anonymous	EN	1	4,5	2	1			Distressed	2	Looks like he couldn't move much	4	I don't recall	4	1	5	4		3	6	Following directions and	1
0	100	399	1	anonymous	EN	1	4,5	2			1	calm to a little agitated	4		4	Orca Swimming Under Water	3	2	4	2		3	6	Recollection	6	Cryptic.
0	100	216	1	anonymous	EN	1	4,5	2		1		lonely	2	its dark and lonely	4	orca filmed swimming	5	2	4	1		3	5	our thoughts and feelings of animals in captivity	2	no
0	100	306	1	anonymous	EN	1	4,5	2		1		Happy	1	It's in its natural habitat	4	Underwater	3	2	5	4		3	6	Animals feelings	8	None
0	100	414	1	anonymous	EN	1	4,5	2	1			peaceful	1	He's home	4	Pacific	4	2	3	3		3	6	I do not know	8
0	100	209	1	anonymous	EN	1	4,5	2		1		It was feeling great!	1	The fact that it was in the water.	4	It said it was in a marine aquarium.	5	2	4	2		3	6	to see if we could follow directions	1	thanks for letting me participate
0	100	155	1	anonymous	EN	1	4,5	2			1	enjoyable	1	He just ate	4	orca swimming	1	2	4	5		3	5	how people perceive emotion of animal	6	no
0	100	162	1	anonymous	EN	1	4,5	2	1			relaxed	5		4	pacific ocean	4	2	4	5		3	6	i have no idea	6	no
0	100	312	1	anonymous	EN	1	4,5	2		1		neutral	4		4	1 2 3	1	2	1	3		3	6	about sea life	3	no
0	100	0	1	anonymous	EN
0	100	227	1	anonymous	EN	1	4,5	2			1	looked happy and content	4		4	I don't recall that it said	6	2	1	2		3	6	not sure	2	no
0	100	230	1	anonymous	EN	1	4,5	2			1	Content	4		4	I don't remember	2	2	4	1		3	6	I'm not sure	2
0	100	178	1	anonymous	EN	1	4,5	2	1			I'd guess not good.	2	I'm not sure.	4	Nothing.	3	2	4	2		3	6	No idea	8	None
0	100	544	1	anonymous	EN	1	4,5	2		1		happy to be swimming in water	1	he is in clear water, he is looking around his environ, he feels safe	4	that it was of an orca swimming at a marine aquarium	6	2	4	2		3	6	you are trying to see how people feel about animals being in an aquarium setting.	2	there has been a lot of questions about keeping sea animals in aquarium such as their area might be too restricted or they don't feel free being out of the ocean
0	100	151	1	anonymous	EN	1	4,5	2		1		Okay	4		4	Orca swimming	3	1	4	5		3	6	Idunno	5
0	100	282	1	anonymous	EN	1	4,5	2	1			calm	4		4	Orca in the Pacific Ocean	4	2	3	5		3	6	I don't know	6
0	100	145	1	anonymous	EN	1	4,5	2			1	Happy	1	Swimming in the water with no threats	4	Underwater	3	2	2	1		3	6	I am uncertain.	6	Not at this time, thank you.
0	100	310	1	anonymous	EN	1	4,5	2	1			The animal felt relaxed	4		4	Pacific Ocean	3	2	5	4		3	6	My perception of how an animal feels	7	no
0	100	232	1	anonymous	EN	1	4,5	2			1	happy and joyful	1	he is swimming and he likes swimming. Nothing is disturbing him and he looks like he is smiling.	4	I can't remember anything	1	2	1	2		3	6	To figure out our impressions of animals (without full info)	7
0	100	202	1	anonymous	EN	1	4,5	2	1			It looked kind of happy!	1	He was swimming around having a leisurely day	4	Orca swimming in the pacific ocean	3	2	4	2		3	6	I'm not sure, but that video of the orca swimming was strangely relaxing!	6	no
0	100	158	1	anonymous	EN	1	4,5	2		1		Sad and confined	2	The fact it was in an aquarium	4	In an aquarium	2	1	5	5		3	6	Determine attitudes towards animals in captivity	2
0	100	0	1	anonymous	EN
0	100	0	1	anonymous	EN
0	100	0	1	anonymous	EN
0	100	0	1	anonymous	EN
0	100	0	1	anonymous	EN
0	100	153	1	anonymous	EN	1	4,5	2			1	nice	5		4	unsure	2	2	3	2		3	6	unsure	6	no
0	100	604	1	anonymous	EN	1	4,5	2	1			calm	1	The calm water	4	I don't remember	4	2	1	3		3	6	A persons ability to pay attention to details	7
0	100	0	1	anonymous	EN
0	100	0	1	anonymous	EN
0	100	369	1	anonymous	EN	1	4,5	2		1		fine	4		4	the marine aquarium	5	2	1	5		3	6	not sure	2	no
0	100	0	1	anonymous	EN
0	100	0	1	anonymous	EN
0	100	359	1	anonymous	EN	1	4,5	2		1		The animal seemed to be content.	1	Interaction with people.	4	I believe the orca was at an aquarium.	3	1	3	4		3	6	To gauge people's reactions to animals in captivity.	2	Thank you for the opportunity.
0	100	227	1	anonymous	EN	1	4,5	2			1	It seemed to be pretty happy.	1	It's able to swim around and not be too restricted.	4	I don't recall.	3	2	5	4		3	6	I think the purpose of the survey was to see how many participants could recall very subtle details about the video.	2	It was very clear and easy to understand.
0	100	208	1	anonymous	EN	1	4,5	2	1			it was a whale swimming in the ocean feeling happy.	4		3	orca	2	2	4	1		3	6	It was testing our memories.	8	no
0	100	85	1	anonymous	EN	1	4,5	5
0	100	13	1	anonymous	EN	1	4,5	4
0	100	13	1	anonymous	EN	1	4,5	1
0	100	22	1	anonymous	EN	1	4,5	3
0	100	201	1	anonymous	EN	1	4,5	2			1	Trapped	2	It might be trapped	4	Orca Swimming Under Water	2	1	4	3		3	6	Behavioral Study	1	no
0	100	518	1	anonymous	EN	1	4,5	2	1			Curious.	4		4	The directions said it was in a marine aquarium/park but the text in the video said it was in the Pacific Ocean.	2	2	4	3		3	6	Different views on animal behavior.	3	No.
0	100	0	1	anonymous	EN
0	100	177	1	anonymous	EN	1	4,5	2		1		Calm and free	1	That it is free to roam around the water whenever they please.	4	Orca swimming in the marine aquarium	2	1	4	3		3	6	No clue	8
0	100	271	1	anonymous	EN	1	4,5	2	1			curious	4		4	Orca swimming in the Pacific Ocean.	2	2	4	1		3	6	To determine people's interpretations of an animal's emotions.	5	N/A
0	100	0	1	anonymous	EN
0	100	284	1	anonymous	EN	1	4,5	2			1	Acting normal	4		4	I don't recall	3	2	1	4		3	6	Emotions of animals in captivity	3
0	100	321	1	anonymous	EN	1	4,5	2	1			HAPPY	4		4	IN THE PACIFIC	2	2	1	4		3	6	ATTENTION TO DETAILS	8
0	100	0	1	anonymous	EN
0	100	0	1	anonymous	EN
0	100	502	1	anonymous	EN	1	4,5	2			1	The animal lookes as if it were in a good serene mood in its natural environment.	1	It was just swimming along in its natural environment and didn't feel threatened by the photographer.	4	All I recall was Orca swimming.	3	1	1	4		3	6	How humans perceive animals feelings.	8	None
0	100	242	1	anonymous	EN	1	4,5	2		1		Board	5		4	watch a short video of an orca swimming in the marine aquarium	3	1	3	4		3	5	Not sure	2
0	100	291	1	anonymous	EN	1	4,5	2		1		curious, but maybe bored	4		4	Orca at (a/the?) Marine Aquarium	4	2		4		3	6	Testing ability to retain instructions/information (written vs/in conjustion with images)?	8	no, though now I am curious if it was an ocean or aquarium
0	100	313	1	anonymous	EN	1	4,5	2			1	its in the water sound good	1	it belongs in the water so that a feeling of happiness	3	there was no text on the video	2	2	3	4		3	6	to see human completion in the survey	7	thank you
0	100	163	1	anonymous	EN	1	4,5	2	1			I have no idea because I'm not a whale	5		4	It was an Orca swimming in the Pacific Ocean	4	2	3	3		3	6	beats me	1
0	100	0	1	anonymous	EN
0	100	273	1	anonymous	EN	1	4,5	2	1			close to camera	4		4	orca swimming in pacific ocean	4	2	1	5		3	6	paying attention	8	no
0	100	0	1	anonymous	EN
0	100	0	1	anonymous	EN
0	100	138	1	anonymous	EN	1	4,5	2		1		cramped	4		4	orca at marine aquarium	2	2	1	4		3	6	empathy	5	no
0	100	0	1	anonymous	EN
0	100	0	1	anonymous	EN
0	100	0	1	anonymous	EN
0	100	0	1	anonymous	EN
0	100	0	1	anonymous	EN
0	100	0	1	anonymous	EN
0	100	199	1	anonymous	EN	1	4,5	2			1	A bit sad	5		4	Hawaii	3	1	5	3		3	5	not sure	5	none
0	100	0	1	anonymous	EN
0	100	408	1	anonymous	EN	1	4,5	2		1		Claustrophobic	2	It looked like there was hardly any room for the orca to move around.	4	Video of an orca swimming in a pool.	4	1	2	4		3	5	Associating feelings to animals	1	No comments about eh study itself, but prior to opening the study, on the page with the survey link, the word "received" is spelled incorrectly. The text is in large red letters. Sorry, I am a word nerd. Just trying to help. Good luck with your study!
0	100	105	1	anonymous	EN	1	4,5	2			1	Feeling happy	1	Other things around it	1	It was filmed in a town	4	1	4	5		3	6	Dogs	6	Na
0	100	0	1	anonymous	EN
0	100	273	1	anonymous	EN	1	4,5	2	1			Calm	4		4	Orca swimming in the Pacific Ocean	4	2	4	5		3	6	Impressions	8	Good survey
0	100	33	1	anonymous	EN	1	4,5	5
0	100	196	1	anonymous	EN	1	4,5	2		1		Pretty good	1	He seemed to be in his natural habitat.	3	Watch	1	1	5	5		3	5	To assess my ability to follow directions	5
0	100	230	1	anonymous	EN	1	4,5	2	1			PEACE	1	SWIMMING, BEING LEFT ALONE , ENJOY THEMSELVES	4	Pacific Ocean - Swimming orca	4	2	4	4		3	6	I'm not sure	2	no
0	100	146	1	anonymous	EN	1	4,5	2		1		Good	5		4	Orca swimming towards camera	4	2	1	4		3	6	Or a	5
0	100	0	1	anonymous	EN
0	100	186	1	anonymous	EN	1	4,5	2	1			Happy	1	He is swimming in his natural habitat	4	In the pacific ocean	3	2	5	5		3	6	To see if people can determine the mood of an animal	6	No
0	100	0	1	anonymous	EN
0	100	362	1	anonymous	EN	1	4,5	2			1	ocra	4		4	It was filmed in Aquarium	1	2	3	4		3	5	about memory	1	none
0	100	278	1	anonymous	EN	1	4,5	2	1			happy	1	it free to live	4	nothing	6	1	1	4		3	6	To see how you work	7
0	100	260	1	anonymous	EN	1	4,5	2			1	Happy	1	Being free under water	4	Dont remember	3	1	1	4		3	6	To see if we pay attention	6
0	100	157	1	anonymous	EN	1	4,5	2		1		content	4		4	orca in a marine aquarium	1	2	1	2		3	6	video interpretation	1
0	100	0	1	anonymous	EN
0	100	0	1	anonymous	EN
0	100	0	1	anonymous	EN
0	100	330	1	anonymous	EN	1	4,5	1
0	100	118	1	anonymous	EN	1	4,5	2		1		calm	5		4	it took place at an aquarium	2	2	4	4		3	6	observation	1
0	100	270	1	anonymous	EN	1	4,5	2			1	Relaxed	4		4	I do not remember	3	2	5	4		3	5	Not sure	8	No
0	100	221	1	anonymous	EN	1	4,5	2	1			we have no idea what any other Human is thinking, ever; let alone another species	4		4	?	2	2	5	5		3	6	indifferent	8
0	100	15	1	anonymous	EN	1	4,5	5
0	100	215	1	anonymous	EN	1	4,5	2	1			Playful, exploring	1	In the second half of the video, it looked like it was playing with the camera by continuously moving forwards and backwards	4	Orca swimming in ocean?	2	2	4	1		3	6	Something about ability to recall, because I seemed to remember more about the end of the video than the beginning title.	6	This was interesting! Thank you!
0	100	266	1	anonymous	EN	1	4,5	2	1			Struggling	2	I feel like it is struggling to swim	4	Orca whale swimming in the Pacific ocean	3	2	4	3		3	6	Attention to details	8	None thanks
0	100	303	1	anonymous	EN	1	4,5	2		1		OK	4		4	ORCA IN MARINE AQUARIAM	6	2		4		3	6	to see if people think it is bad for animals to be caged	2	no
0	100	441	1	anonymous	EN	1	4,5	2			1	relaxed	4		4	Orca swinning in the Pacific Ocean	3	1	1	1		3	6	To see how close people actually payed atection.	7	none
0	100	454	1	anonymous	EN	1	4,5	2		1		Agitated	3	I think because he was trapped in the aquarium	4	Marine park or aquarium	5	1	4	4		3	6	Memory recall	1	No
0	100	141	1	anonymous	EN	1	4,5	2		1		morose, depressed	2	they are lonely and in the dark	4	aquarium	2	2	1	5		3	5	perceptions of animals	1
0	100	294	1	anonymous	EN	1	4,5	2			1	It seemed calm and content.	4		4	The only thing I remember seeing was that the video showed an orca swimming. I don't think the directions specified whether the orca was in captivity or in nature -- I wondered about that as I watched.	5	2	5	4		3	6	To measure how respondents assess an animal's feelings in captivity vs. in nature.	8	N/A
0	100	177	1	anonymous	EN	1	4,5	2	1			Happy	1	Freedom, nice ocean!	4	Pacific Ocean	2	2	5	1		3	6	Evaluating sea life.	6
0	100	271	1	anonymous	EN	1	4,5	2		1		looked to be feeling good, swimming around	4		4	I don't remember	3	2	1	4		3	6	how people perceive the feelings of animals	5	none.
0	100	221	1	anonymous	EN	1	4,5	2	1			good	1	hes swimming.	4	in the ocean.	6	1	1	2		3	4	attention span	5	no
0	100	640	1	anonymous	EN	1	4,5	2			1	hungry	3	the orca was hungry	4	the ocean	2	1	4	3		3	6	attention/observation study	6	no
0	100	150	1	anonymous	EN	1	4,5	2		1		Sad	2	I'm not sure. It just didn't look very lively.	4	NA	3	2	3	5		3	6	Perceptions of feelings?	2	NA
0	100	609	1	anonymous	EN	1	4,5	2			1	Normal	4		4	it had a black background with the words Orca Swimming in white all caps letters	3	1	2	1		3	6	The interperation of the emotions of animal	8	none
0	100	311	1	anonymous	EN	1	4,5	2	1			I felt he was not free and closed in	2	Being enclosed	4	You will view a video about an orca whale in his environment	5	2	2	1		3	6	if we understood the study purpose with whale	1
0	100	400	1	anonymous	EN	1	4,5	2			1	shark	4		4	didn't recall seeing any direction, was watching the orca	3	1	5	2		3	6	swimming habits	7
0	100	170	1	anonymous	EN	1	4,5	2	1			Free	1	Being in the ocean	4	Orca	1	2	1	3		3	5	Listening research	6	Thanks
0	100	227	1	anonymous	EN	1	4,5	2		1		confused	4		4	marine aquarium	4	1	3	4		3	6	To see how people believe an animal feels.	1
0	100	0	1	anonymous	EN
0	100	0	1	anonymous	EN
0	100	0	1	anonymous	EN
0	100	289	1	anonymous	EN	1	4,5	2	1			happy	1	He's swimming and healthy	4	make sure all sound is off in your surroundings and that there are no distractions before watching the video	2	2	1	1		3	6	my perceptions of certain things	6	thank you for this survey opportunity
0	100	150	1	anonymous	EN	1	4,5	2		1		Free I suppose, swimming in the giant ocean	4		4	Orca Swimming in the Marine Aquarium	2	1	4	5		3	6	I am not sure.	6	N/A
0	100	185	1	anonymous	EN	1	4,5	2			1	content	4		4	Orca Swimming	3	2	1	3		3	6	i have absolutely no idea	6	nope
0	100	249	1	anonymous	EN	1	4,5	2		1		Indifferent	5		4	Nothing	4	1	4	1		3	6	No idea	2
0	100	212	1	anonymous	EN	1	4,5	2			1	1	5		4	i believe it sais underwater	4	2	3	2		3	6	what well i pay attention to directions	6
0	100	0	1	anonymous	EN
0	100	0	1	anonymous	EN
0	100	0	1	anonymous	EN
0	100	140	1	anonymous	EN	1	4,5	2			1	relaxed	4		4	Orca swimming in the Pacific Ocean	3	1	5	5		3	6	Maybe on memory.	7
0	11	121	0	anonymous	EN	1	4,5	2
0	58	25	0	anonymous	EN	1	4,5	2		1		sad	4		4	as
0	54	127	0	anonymous	EN	1	4,5	2			1	I believe it was feeling good	1	It can swim freely	4
0	8	58	0	anonymous	EN	1	4,5
0	23	390	0	anonymous	EN	1	4,5	2
0	4	43	0	anonymous	EN	1
0	12	27	0	anonymous	EN	1	4,5	2
0	8	193	0	anonymous	EN	1	4,5
0	54	300	0	anonymous	EN	1	4,5	2	1			killer whale	1	Swimming	4
0	23	18	0	anonymous	EN	1	4,5	2
0	4	12	0	anonymous	EN	1
0	54	147	0	anonymous	EN	1	4,5	2			1	Wet	4		4
0	8	10	0	anonymous	EN	1	4,5
0	77	145	0	anonymous	EN	1	4,5	2			1	test	5		4	underwater						3
0	54	116	0	anonymous	EN	1	4,5	2		1		free	5		3
0	54	136	0	anonymous	EN	1	4,5	2			1	he seemed to be feeling well	5		4
0	54	188	0	anonymous	EN	1	4,5	2		1		Sad	2	Maybe because the orca is unable to find food.	4
0	54	59668	0	anonymous	EN	1	4,5	2		1		sad	2	that its swimming in a cage	4
0	8	42	0	anonymous	EN	1	4,5
0	38	150	0	anonymous	EN	1	4,5	2	1
0	54	510	0	anonymous	EN	1	4,5	2			1	calm, peace and free	4		4
0	8	30	0	anonymous	EN	1	4,5
0	4	8	0	anonymous	EN	1
0	8	483	0	anonymous	EN	1	4,5
0	4	13	0	anonymous	EN	1
0	8	118	0	anonymous	EN	1	4,5
0	4	9	0	anonymous	EN	1
0	12	193	0	anonymous	EN	1	4,5	2
0	4	126	0	anonymous	EN	1
0	8	181	0	anonymous	EN	1	4,5
0	23	9547	0	anonymous	EN	1	4,5	2
0	8	55	0	anonymous	EN	1	4,5
0	4	25	0	anonymous	EN	1
0	4	10	0	anonymous	EN	1
0	8	18	0	anonymous	EN	1	4,5
0	23	32	0	anonymous	EN	1	4,5	2
0	8	34	0	anonymous	EN	1	4,5
0	54	81	0	anonymous	EN	1	4,5	2	1			Neutral	4		4
0	54	150	0	anonymous	EN	1	4,5	2		1		happy	5		4
0	23	89	0	anonymous	EN	1	4,5	2
0	54	123	0	anonymous	EN	1	4,5	2	1			It seemed calm.	4		4
0	23	40	0	anonymous	EN	1	4,5	2
0	88	348	0	anonymous	EN	1	4,5	2		1		Happy.	1	Swimming with freedom.	4	The Orca was swimming underwater.	2	1	1	1		3	6	I believe the purpose of this study was to understand how people judge other species even if we can't tell how they're really feeling.
0	23	174	0	anonymous	EN	1	4,5	2
0	4	37	0	anonymous	EN	1
0	8	505	0	anonymous	EN	1	4,5
0	8	41	0	anonymous	EN	1	4,5
0	38	130	0	anonymous	EN	1	4,5	2			1
0	4	14	0	anonymous	EN	1
0	8	159	0	anonymous	EN	1	4,5
0	4	17	0	anonymous	EN	1
0	54	114	0	anonymous	EN	1	4,5	2		1		happy	1	It's alive, probably well fed.	4
0	4	48	0	anonymous	EN	1
0	23	36	0	anonymous	EN	1	4,5	2
0	54	198	0	anonymous	EN	1	4,5	2			1	Orca	5		4
0	23	291	0	anonymous	EN	1	4,5	2
0	54	627	0	anonymous	EN	1	4,5	2	1			ralaxed	4		4
0	100	0	1	anonymous	EN
