# Supplementary material for: The influence of background music and narrative setting on anthropomorphic judgements of killer whale (Orcinus orca) emotional states and subsequent donation behavior
Source: PLoS One. 2023 May 24;18(5):e0282075. doi: 10.1371/journal.pone.0282075 (PMC10208518; doi:10.1371/journal.pone.0282075)
Supplement: S15 File — Music and setting information. (XLSX) [file pone.0282075.s015.xlsx]

## Sheet: mturk2-settingxmusic-deid
Status	Progress	Duration (in seconds)	Finished	DistributionChannel	UserLanguage	Consent	SetupComplete	SoundCheck	AquaticNeutral	SadNeutral	HappyNeutral	HappyCaptive	SadCaptive	AquaticCaptive	SadWild	AquaticWild	HappyWild	IdentifyAnimal	Feeling1	Feeling2	Feeling3	Feeling3	Donation_1	Donation_10	Donation_13	Donation_4	Welfare_1	Welfare_2	Welfare_3	WhereRecorded1	Q49_1	Q49_2	Q48	Q48_1_TEXT	Q48_2_TEXT	Age	Sex	Education	Region	Region_6_TEXT	NotARobot	Diligence	Pupose	WhereRecorded2	Q33	Comments
Response Type	Progress	Duration (in seconds)	Finished	Distribution Channel	User Language	Dear Potential Participant: We are requesting your participation in a project entitled â€œOpinions and Impressions of Video Clips". Why is this research being done? 1. The purpose of this study is to examine (1) impressions of a short video, and (2) opinions and beliefs about animals. 2. Your responses to these surveys will allow us to understand how people view animals and form impressions of vi…	The following study contains a short video clip. Please take a moment to find a place where you won't be disturbed and can watch a video with the sound turned on. Indicate when you are ready:	To verify that your sound is working: (1) play the audio. (2) pick the option below that matches what you heard. You MUST answer this correctly to proceed with the survey.	Please be patient as it may take a few moments to load. Press play. After you have viewed the whole video: select "completed" below.	Please be patient as it may take a few moments to load. Press play. After you have viewed the whole video: select "completed" below.	Please be patient as it may take a few moments to load. This is a video. Press play. After you have viewed the whole video: select "completed" below.	Please be patient as it may take a few moments to load. Press play. After you have viewed the whole video: select "completed" below.	Please be patient as it may take a few moments to load. Press play. After you have viewed the whole video: select "completed" below.	Please be patient as it may take a few moments to load. Press play. After you have viewed the whole video: select "completed" below.	Please be patient as it may take a few moments to load. Press play. After you have viewed the whole video: select "completed" below.	Please be patient as it may take a few moments to load. Press play. After you have viewed the whole video: select "completed" below.	Please be patient as it may take a few moments to load. Press play. After you have viewed the whole video: select "completed" below.	The animal in the video was a(n):	How was the animal in the video feeling?	This time, select the option below that best matches how the animal in the video was feeling.	How confident are you that the animal in the video was feeling [QID9-ChoiceGroup-SelectedChoices]?	What is causing the animal to feel [QID9-ChoiceGroup-SelectedChoices]?	You have earned $0.20 cent for taking this survey. There is an opportunity to earn a $0.50 Mturk bonus, of this amount you have the option to donate a portion of the $0.50 to charity or to keep it for yourself. Would you like to donate a portion of that money to any of the causes listed? Enter the percentage of your 50 cents that you would like to donate or keep for yourself. You can distribute t…	You have earned $0.20 cent for taking this survey. There is an opportunity to earn a $0.50 Mturk bonus, of this amount you have the option to donate a portion of the $0.50 to charity or to keep it for yourself. Would you like to donate a portion of that money to any of the causes listed? Enter the percentage of your 50 cents that you would like to donate or keep for yourself. You can distribute t…	You have earned $0.20 cent for taking this survey. There is an opportunity to earn a $0.50 Mturk bonus, of this amount you have the option to donate a portion of the $0.50 to charity or to keep it for yourself. Would you like to donate a portion of that money to any of the causes listed? Enter the percentage of your 50 cents that you would like to donate or keep for yourself. You can distribute t…	You have earned $0.20 cent for taking this survey. There is an opportunity to earn a $0.50 Mturk bonus, of this amount you have the option to donate a portion of the $0.50 to charity or to keep it for yourself. Would you like to donate a portion of that money to any of the causes listed? Enter the percentage of your 50 cents that you would like to donate or keep for yourself. You can distribute t…	To what extent do you agree with the following statements: - The animal in the video is sick.	To what extent do you agree with the following statements: - The animal in the video is well cared for.	To what extent do you agree with the following statements: - The animal in the video is healthy.	The directions before the video and the text shown for a few seconds at the start of the video stated where the video clip was filmed. Type below anything that you can recall about where the directions and title said the video was filmed:	To what extent do you support: - Housing orcas in captivity	To what extent do you support: - Releasing all orcas into the wild	Indicate if you have viewed the following movies. If you have not seen either movie, move onto the next question. If you have seen part of the movie(s), select that title(s) and write a note in the optional text box(s). - Selected Choice	Indicate if you have viewed the following movies. If you have not seen either movie, move onto the next question. If you have seen part of the movie(s), select that title(s) and write a note in the optional text box(s). - Blackfish - Text	Indicate if you have viewed the following movies. If you have not seen either movie, move onto the next question. If you have seen part of the movie(s), select that title(s) and write a note in the optional text box(s). - The Cove - Text	Please enter your age range:	Please indicate your sex:	Your highest completed level of education:	Please select the region where you currently reside: - Selected Choice	Please select the region where you currently reside: - None of the above - Text	Please indicate that you are not a robot by selecting the item that does not belong:	I completed this survey diligently, I read all the questions and answered them to the best of my ability:	What do you believe the purpose of this study was?	Indicate how confident you are that the video was taken in an aquarium or in the ocean:	Have you been to a(n) [Select all that apply or move to the next question if none apply]:	Do you have any comments about your experience taking this survey?
{"ImportId":"status"}	{"ImportId":"progress"}	{"ImportId":"duration"}	{"ImportId":"finished"}	{"ImportId":"distributionChannel"}	{"ImportId":"userLanguage"}	{"ImportId":"QID1"}	{"ImportId":"QID46"}	{"ImportId":"QID47"}	{"ImportId":"QID70"}	{"ImportId":"QID64"}	{"ImportId":"QID61"}	{"ImportId":"QID40"}	{"ImportId":"QID63"}	{"ImportId":"QID71"}	{"ImportId":"QID65"}	{"ImportId":"QID69"}	{"ImportId":"QID62"}	{"ImportId":"QID26"}	{"ImportId":"QID6_TEXT"}	{"ImportId":"QID9"}	{"ImportId":"QID10"}	{"ImportId":"QID11_TEXT"}	{"ImportId":"QID14_1"}	{"ImportId":"QID14_10"}	{"ImportId":"QID14_13"}	{"ImportId":"QID14_4"}	{"ImportId":"QID13_1"}	{"ImportId":"QID13_2"}	{"ImportId":"QID13_3"}	{"ImportId":"QID42_TEXT"}	{"ImportId":"QID75_1"}	{"ImportId":"QID75_2"}	{"ImportId":"QID74"}	{"ImportId":"QID74_1_TEXT"}	{"ImportId":"QID74_2_TEXT"}	{"ImportId":"QID15"}	{"ImportId":"QID16"}	{"ImportId":"QID17"}	{"ImportId":"QID18"}	{"ImportId":"QID18_6_TEXT"}	{"ImportId":"QID27"}	{"ImportId":"QID23"}	{"ImportId":"QID21_TEXT"}	{"ImportId":"QID43"}	{"ImportId":"QID58"}	{"ImportId":"QID24_TEXT"}
0	100	0	1	anonymous	EN
0	100	0	1	anonymous	EN
8	100	0	1	anonymous	EN
0	100	0	1	anonymous	EN
0	100	204	1	anonymous	EN	1	4,5	2	1									4	Carefree	4	4		10	0	0	90	2	4	5	Orca swimming	4	3	3			2	1	3	5		3	6	Quick Orca awareness study	6	1,3
0	100	229	1	anonymous	EN	1	4,5	2									1	4	Content to be swimming along, seemed happy	1	4	That it is playing around with the video taker.	10	0	10	80	1	6	6	Pacific ocean	1	6	3			1	1	4	2		3	6	To see how people feel about orcas	7	1,3
0	100	229	1	anonymous	EN	1	4,5	2							1			4	dope	5	3		100	0	0	0	4	4	4	under water with orcas	4	4	1,2			2	1	5	2		3	4	to ask me if ive seen orca documentaries and if I give a shit about whales	8	3
0	100	260	1	anonymous	EN	1	4,5	2							1			4	Calm	4	2		10	0	0	90	3	4	5	In the Pacific ocean	1	6	3			2	1	4	5		3	5	To study orca whales and their captivity	5	1,3
0	100	298	1	anonymous	EN	1	4,5	2	1									4	annoyed	5	2		20	0	0	80	2	4	5	I just recall it saying it was filmed underwater	2	4	3			3	1	4	2		3	6	I really don't know.	6	1,2,3	No.
0	100	264	1	anonymous	EN	1	4,5	2			1							4	happy	1	4	no cares or worries	50	0	0	50	1	4	6	i don't remember	3	4				5	1	3	3		3	6	how people feel about animals in captivity	6	1,2,3
0	100	290	1	anonymous	EN	1	4,5	2		1								4	sad	2	4	it was alone	50	0	0	50	4	3	5	can't remember where it said it was filmed	2	4	3			5	1	1	1		3	5	to see what people think about keeping orcas in captivity	7	1,2,3	nothing
0	100	166	1	anonymous	EN	1	4,5	2	1									4	I assume nothing since it's just an animal	5	6		0	0	0	100	1	6	6	orca swimming underwater	1	6	3			1	1	4	4		3	6	It was about perceptions.	6	1,2,3
0	100	186	1	anonymous	EN	1	4,5	2	1									4	FREE	5	4		0	0	0	100	3	4	4	2.41	3	4				3	2	4	1		3	6	NO IDEA	5	1,3
0	100	0	1	anonymous	EN
0	100	332	1	anonymous	EN	1	4,5	2		1								4	Free	5	4		0	0	0	100	2	4	4	Ocean	3	3	3			2	1	4	2		3	5	To see what I think about Orca's (what looked like a whale to me) and their living situations/if they should be freed into the wild.	6	3
0	100	0	1	anonymous	EN
0	100	0	1	anonymous	EN
0	100	227	1	anonymous	EN	1	4,5	2		1								4	It was feeling nothing. It was just swimming.	4	5		10	10	10	70	2	3	4	Orca Clip	3	4	3			3	2	1	1		3	6	How people feel about animals.	6	1,2
0	100	226	1	anonymous	EN	1	4,5	2							1			4	interested	4	3		5	5	5	85	3	4	4	pacific ocean	1	6	3			4	1	4	3		3	6	not sure	6		no
0	100	187	1	anonymous	EN	1	4,5	2				1						4	neutral	4	5		0	0	0	100	2	6	5	aquarium	6	1	3			4	1	2	4		3	6	I do not analyze tasks such as this so as not to taint the science being done, and so as not to prime or bias myself regarding future tasks. For this same reason I do not debrief.	1	1,3
0	100	172	1	anonymous	EN	1	4,5	2					1					4	sad	2	4	being stuck in a tank	0	0	0	100	4	3	3	a marine something	2	5	1	so sad		2	2	5	5		3	6	how we view aniamsl in captivity	1	1,2,3
0	100	103	1	anonymous	EN	1	4,5	2				1						4	good	1	5	Not really sure	20	30	20	30	4	5	4	NO	5	6	3			2	1	5	5		3	6	Not sure.	6	1
0	100	352	1	anonymous	EN	1	4,5	2			1							3	Good.	1	4	Just swimming	20	20	20	40	3	5	3	Swimming whale	5	6	3			2	1	4	2		3	6	no clue	7	1
0	100	303	1	anonymous	EN	1	4,5	2				1						4	It looked content	5	3		0	0	100	0	3	3	4	Orcas swimming in an aquarium.	1	6	1	This video made me feel that orcas need to be in the wild.		2	1	3	4		3	5	Knowing what you support/believe in.	2	1,2
0	100	395	1	anonymous	EN	1	4,5	2						1				3	Happy	1	6	I don't remember. But you could tell by the animal's body language that it was happy. As with any other animal I've seen and am quickly able to identify that trait in them. No different than when they're in fear. You can normally just see and sense i	0	50	50	0	1	5	6	I don't remember.	4	5	3			2	2	1	1		3	6	I'm not sure.	7	1	I don't have any comments.
0	100	442	1	anonymous	EN	1	4,5	2								1		4	Calm	5	4		50	0	50	0	2	4	5	It said it was about an orca whale but I donâ€™t recall a specific location	1	5	1	I agree with this documentary		2	2	4	2		3	6	Not sure	7	1,3	No
0	100	127	1	anonymous	EN	1	4,5	2						1				4	not sure	4	4		30	20	20	30	3	3	3	none	4	3	3			2	1	3	3		3	6	not sure	6	2
0	100	217	1	anonymous	EN	1	4,5	2					1					4	sad	2	3	The water seemed dark and dirty	0	0	0	100	1	5	5	Orcas in the Marine Aquarium	2	2	1			2	2	5	4		3	6	To gauge the effect of music during a video on ones perceptions of the situation	8	1,2,3
0	100	581	1	anonymous	EN	1	4,5	2						1				4	I think the animal seemed calm, and at peace.	4	4		0	0	0	100	2	4	4	I believe the orca was filmed in an aquarium? I don't recall the name of the aquarium, or if the aquarium name was given.	3	4	3			2	1	4	2		3	6	I think you are mainly interested in how much I chose to donate to charity. You probably have multiple versions of this study, where you ask the same questions and show the same video, but change if you say the video was filmed in an aquarium or in the wild.	8	1,3	Thanks for the survey! I hope the $0.50 bonus is real. I'm gonna be disappointed if the bonus isn't real...
0	100	272	1	anonymous	EN	1	4,5	2		1								4	Wired	4	4		0	0	0	100	3	3	5	I dont remeber, but I guess its ocean	3	4	3			3	1	3	2		3	5	Animal Suport	3	1,2	None
0	100	0	1	anonymous	EN
0	100	0	1	anonymous	EN
0	100	0	1	anonymous	EN
0	100	0	1	anonymous	EN
0	100	0	1	anonymous	EN
8	100	0	1	anonymous	EN
0	100	200	1	anonymous	EN	1	4,5	2							1			4	Calm	4	4		0	50	0	50	2	5	5	Orcas swimming in ocean	3	5				3	2	3	5		3	5	My view on animal treatment	5	1,2,3	No
0	100	167	1	anonymous	EN	1	4,5	2			1							4	Calm	4	6		0	0	0	100	1	6	6	I can't	1	6	3			1	2	4	1		3	6	Not sure	7	1,2,3
8	100	0	1	anonymous	EN
0	100	208	1	anonymous	EN	1	4,5	2		1								4	Sad	2	4	They're swimming alone.	0	0	0	100	3	3	3	I don't remember.	2	5	1,2			2	2	3	3		3	4	Data collection	6	3	None
0	100	240	1	anonymous	EN	1	4,5	2				1						4	Curious	4	1		50	0	0	50	4	4	3	Orca in wildlife museum	2	4	3			2	2	4	3		3	6	Opinions of keeping Orcas in captivity	3	1,2,3
0	100	267	1	anonymous	EN	1	4,5	2							1			4	i dont know, fine	4	3		40	20	20	20	4	3	5	it was just an orca	4	3	3			2	1	3	4		3	6	no clue	8	1
0	100	267	1	anonymous	EN	1	4,5	2								1		4	happy	1	5	looked happy swimming around	30	30	30	10	2	5	5	orac swimming	2	4	3			4	2	4	5		3	5	to see how we felt about animals	8	1,3
0	100	0	1	anonymous	EN
0	100	215	1	anonymous	EN	1	4,5	2		1								4	like a whale	5	4		0	0	0	100	3	4	4	It said Orca swimming	3	4	3			5	2	1	3		3	5	don't know	8	3	no
0	100	189	1	anonymous	EN	1	4,5	2							1			4	okay,,, it was swimming	1	4	it was swimming	25	25	25	25	5	4	6	it was filmed in an aquarium or zoo type setting	4	5	3			3	1	1	4		3	6	I really dont know	8	2
0	100	186	1	anonymous	EN	1	4,5	2				1						4	Happy I guess. It's hard to tell.	1	4	They are free to swim as they please.	100	0	0	0	2	4	4	In a large aquarium	3	3	1	This was very disturbing look at the life of killer whales living in captivity in Sea Worlds in USA		2	2	5	3		3	6	I'm not sure, how the orca looks?	5	1,2,3
0	100	211	1	anonymous	EN	1	4,5	2	1									4	like an orca	4	4		0	0	0	100	2	4	4	swimming underwater was all i saw	2	4	3			5	2	5	5		3	6	no idea	5	1,2,3
0	100	0	1	anonymous	EN
0	100	124	1	anonymous	EN	1	4,5	2							1			4	Peaceful	1	5	Being in the big sea and being a top of the food chain creature.	100	0	0	0	1	6	6	Orca swimming in the Pacific	5	5	3			1	2	3	1		3	6	Im not sure.	6	2	None
0	100	250	1	anonymous	EN	1	4,5	2		1								4	lax	4	4		0	0	0	100	1	4	6	didn't notice	3	4	3			3	1	3	4		3	6	empathy	7	3
0	100	0	1	anonymous	EN
0	100	51	1	anonymous	EN	2
0	100	307	1	anonymous	EN	1	4,5	2					1					4	I do not know.	4	4		0	0	100	0	1	5	6	Marina	1	6	3			6	1	4	5		3	6	Mammals in captivity.	1	1,3	The music was supposed to emote sadness, yes?
0	100	445	1	anonymous	EN	1	4,5	2							1			4	Nervous	2	4	Not really sure but he seems nervous or sad like something around him could cause harm.	20	20	10	50	3	4	4	Thought it said in the wild.	4	3	3			4	1	3	5		3	6	Not sure?	6	1,2	Thanks good luck with your work
0	100	439	1	anonymous	EN	1	4,5	2							1			4	happy	1	4	how it was swimming and opened its mouth near the end, playful	0	0	100	0	2	5	5	Orca's in the ocean	1	5	3			5	2	3	5		3	6	feelings about captivity?	8	3	no
0	100	301	1	anonymous	EN	1	4,5	2									1	4	Relaxed. The orca was swimming at a relative slow pace.	4	4		10	15	5	70	3	4	4	It was filmed in a secluded area in captivity.	3	4	1			2	1	4	4		3	5	Peoples opinions on housing Orcas in captivity, and if there should be any changes to allowing it or not.	8	1,2,3	None.
0	100	316	1	anonymous	EN	1	4,5	2									1	4	happy, peaceful	1	5	He's swimming around and free.	50	50	0	0	2	5	5	Orcas in the Wild	4	4	3			4	2	4	4		3	5	I have no idea. Probably nothing to do with orcas.	8	1,2,3	No
0	100	314	1	anonymous	EN	1	4,5	2								1		4	Peaceful	1	4	Being in its natural environment	0	0	50	50	2	5	4	Orcas in pacific	3	3	3			5	1	5	2		3	5	Attitudes to orcas	6	1,3	Thsnks
0	100	442	1	anonymous	EN	1	4,5	2									1	4	Happy, joyful	1	4	Freedom, glad to be alive.	0	0	0	100	2	5	5	Can't recall, the video was moving along at a rapid pace.	2	5	3			5	1	1	5		3	6	To understand the harmful effects on Orca whales while keeping them in captivity.	8	1,3	I sympathize with all zoo animals.
0	100	288	1	anonymous	EN	1	4,5	2						1				4	Unhappy	2	4	It is not in the wild where it has more room.	0	0	100	0	3	4	4	The orca was filmed in an aquarium.	1	6	3			6	1	3	1		3	6	How I feel about Orcas in captivity.	2	1,2,3
0	100	323	1	anonymous	EN	1	4,5	2						1				4	bored	4	5		75	0	0	25	1	6	5	in an aquarium, maybe Marine Aquarium	2	5	3			5	1	4	2		3	6	prevailing views on Orca captivity	2	1,2,3	no
0	100	268	1	anonymous	EN	1	4,5	2					1					4	He or she was feeling content and unafraid because he or she was in their natural environment	1	3	The sensation of being in their natural environment. I tend to think that when an animal is somewhere it doesn't understand or trust (such as a small pool for the orca) it must feel fear and discomfort. So the flip must be true in a case like this	0	30	0	70	2	5	4	If i recall it was filmed in the ocean (but my recollection is very suspect in this case)	3	3	3			2	1	3	5		3	6	How we view the captivity or freedom of an animal (and if they feel something about it too)	6	1,2,3
0	100	251	1	anonymous	EN	1	4,5	2									1	4	Happy	1	5	It isn't trapped - it has the endless possibilities of the Pacific Ocean to roam in, whenever it feels like exploring, hunting or playing.	0	0	0	100	2	5	5	Pacific Ocean	1	6	3			2	1	1	4		3	6	Views on animal rights	7	1,3
0	100	491	1	anonymous	EN	1	4,5	2									1	4	free, lively	1	4	He has no worries, nothing trying to eat him or chase him, he is allowed to just move freely in the water with no fear	0	0	0	100	1	6	6	The Pacific Ocean	1	6	1	This documentary was very sad to watch, I learned a lot about the orcas in captivity		2	2	2	2		3	5	I am not sure	7	3	Thank you for letting me take your survey
0	100	0	1	anonymous	EN
0	100	570	1	anonymous	EN	1	4,5	2						1				4	Happy and playful	1	5	The way the orca was moving through the water.	20	20	20	40	2	5	5	Orca swimming in the marine aquarium.	1	6	1	Interesting and informative		3	2	5	1		3	6	I don't know.	2	3	Good survey, thank you.
0	100	412	1	anonymous	EN	1	4,5	2							1			4	It looked happy	1	4	It is swimming freely in the ocean	0	0	0	100	2	5	5	In the ocean	1	5	3			3	1	4	1		3	6	Peoples views on animals	6	1,2,3	None
0	100	363	1	anonymous	EN	1	4,5	2			1							4	probably hungry	4	4		20	0	30	50	1	4	5	"Orca swimming under water". I don't remember where it was filmed.	1	6	3			6	2	5	5		3	6	opinions on orcas.	6	1,3
0	100	352	1	anonymous	EN	1	4,5	2								1		4	At peace	4	3		50	0	0	50	2	4	4	I donâ€™t recall	3	4	3			4	2	4	5		3	6	Altruism	5	1,3	No
0	100	466	1	anonymous	EN	1	4,5	2		1								4	agitated, seemed upset	2	2	It seemed to be swimming funny and it seemed to be aware of the camera in the close up-shots. It appeared agitated to me, but I wasn't confident that this was the animals feelings or the way the film was edited to make me feel this.	0	0	0	100	4	3	3	Orca Swimming was the title, but I don't believe it said any more about the film, including where it was shot.	4	5	3			4	2	3	1		3	6	The assess how the public feels about Orcas in captivity- the film did not note if it was a wild or captive Orca, but based on public sentiment and negative feelings about places like Sea World, I would assume people would assume this was a captive scenario, which it might not have been.	8	1,2,3	I thought this was an interesting survey. I've actually worked in the behavioral department at a major United States Zoo and I felt uncertain about this survey. I felt the Orca was certainly agitated, but that it may not have been a captive situation.
0	100	351	1	anonymous	EN	1	4,5	2	1									4	Comfortable	4	4		25	25	25	25	3	4	4	underwater	4	2	3			2	1	4	4		3	6	Perhaps how viewing a simple video of an animal may provoke charitable decisions.	5	1,2,3	n/a
0	100	305	1	anonymous	EN	1	4,5	2						1				4	peaceful	4	4		50	0	0	50	1	5	6	Aquarium	3	4	3			6	1	4	3		3	6	views on whale captivity	1	1,2,3	none
0	100	194	1	anonymous	EN	1	4,5	2							1			4	Sad	2	4	No idea. Just looked that way to me.	25	25	25	25	3	4	4	I saw nothing about where it was filmed.	3	4	1			4	1	5	2		3	6	Orca and releasing them.	8	3	All good.
0	100	242	1	anonymous	EN	1	4,5	2	1									4	tired	4	1		0	0	0	100	4	4	3	an orca swimming in water	1	4	3			3	2	4	2		3	6	orcas in captivity	2	1,3
0	100	231	1	anonymous	EN	1	4,5	2				1						4	content	1	5	that it had room to swim and move and just live - regardless of the circumstance of being in an aquarium	25	25	25	25	1	5	5	it said orca in an aquarium	3	5	3			5	1	5	2		3	6	to see how people feel about orcas in captivity	8	1,2,3	none
0	100	279	1	anonymous	EN	2
0	100	308	1	anonymous	EN	1	4,5	2					1					4	bad	2	6	I am not sure.	0	0	0	100	6	1	1	The video was melodramatic.	6	6	3			2	1	4	3		3	6	I am not sure.	1		N/A
0	100	230	1	anonymous	EN	1	4,5	2						1				4	happy	1	3	I think he was happy because he was swimming vigoursly	0	0	0	100	2	5	5	Title was white on a black screen stating orca swimming at the zoo	2	5	3			3	1	5	2		3	6	how we view animals in captivity	1	1,2
0	100	332	1	anonymous	EN	1	4,5	2					1					4	sad	2	4	May be missing his/her family	0	0	0	100	2	4	4	Orca in marine aquarium	2	4	3			3	2	4	2		3	6	Donation attitudes	8	2
0	100	223	1	anonymous	EN	1	4,5	2					1					4	languid, relaxed	4	1		0	0	0	100	2	5	5	Orca swimming in the Marine Aquarium	2	5	3			3	1	1	1		3	6	How music affects perception of mood	1	1,3	no comments
0	100	225	1	anonymous	EN	1	4,5	2						1				4	Relaxed	4	4		10	10	10	70	3	4	4	Orca	3	4	3			2	1	1	4		3	6	Opinions on captive animals	5	1,3
0	100	360	1	anonymous	EN	1	4,5	2				1						4	Happy	1	4	It's able to swim and be free, that'd make me happy too	17	17	16	50	3	5	5	Orca Swimming In A Marine Aquarium	3	4	3			2	2	4	4		3	6	Feelings towards marine animals being held in captivity	2	1,3
0	100	320	1	anonymous	EN	1	4,5	2	1									4	Tired	2	4	The orca's movements seemed slow and un-motivated to me.	20	20	20	40	4	4	3	In an aquarium	3	4	3			3	1	1	5		3	5	To collect opinions on the public's support or distrust of captive animals.	3	1,3
0	100	393	1	anonymous	EN	1	4,5	2			1							4	Playful	1	5	I guess the ability to play freely.	100	0	0	0	2	5	5	I don't recall it at all, strangely. I remember the directions saying to read carefully, and that there were to be no trick questions, though.	3	4	3			3	2	3	4		3	6	Determining my perception of orcas, both in and out of captivity.	6	1,2,3
0	100	731	1	anonymous	EN	1	4,5	2									1	4	peaceful, content	1	2	Because it's doing what Orcas do, allowing itself to be free and just enjoy swimming. There isn't anything interfering with it's ability to just be an Orca.	0	0	100		1	4	6	An Orca swimming in the Pacific Ocean	1	6	3			4	2	4	2		3	6	I am not sure...	6	3	Thanks!
0	100	454	1	anonymous	EN	1	4,5	2				1						4	natural	5	5		50	50	0	0	2	4	4	marine acquarium	3	4				6	2	2	1		3	6	opinions and beliefs on animals	2	1,3	No
0	100	178	1	anonymous	EN	1	4,5	2								1		4	calm	4	5		0	0	0	100	2	5	5	Pacific Ocean	3	4	3			3	2	4	1		3	6	not sure	6	1,3
0	100	374	1	anonymous	EN	1	4,5	2						1				4	like an orca.	5	5		0	0	0	100	2	5	5	too many questions and i forgotten	5	2	3			4	1	4	4		3	6	if orcas should be kept	8	1,3	none
0	100	339	1	anonymous	EN	1	4,5	2									1	4	content	4	5		0	0	0	100	2	5	5	I think it was in the pacific ocean	1	6	1			3	1	4	4		3	6	Charity and selfishness	6	1,3
0	100	262	1	anonymous	EN	1	4,5	2								1		4	HAPPY	1	5	the animal is happy its swimming and it has a smile on its face	0	0	0	100	1	5	6	nothing	1	6	3			2	1	3	5		3	6	orca habitats	7	1,2,3
0	100	180	1	anonymous	EN	1	4,5	2									1	4	no clue	4	1		100	0	0	0	3	3	4	Orca in Pacific Ocean	3	4	3			3	2	4	4		3	6	idk	6	1,3
0	100	291	1	anonymous	EN	1	4,5	2		1								4	I don't know, but it looks kind of sad lol	2	4	The music gives off a sad impression	0	0	0	100	2	5	5	Just that is an Orca in the Pacific ocean	3	5	3			2	1	1	4		3	6	Just to raise some awareness?	5	1,3
0	100	295	1	anonymous	EN	1	4,5	2							1			4	hungry	4	5		0	0	0	100	3	4	5	I can not remember.	2	4	3			6	1	1	2		3	5	I do not know.	8	1,3	no, thank you
0	100	227	1	anonymous	EN	1	4,5	2	1									4	free	4	4		0	0	0	100	1	6	6	do not recall where the video was filmed	5	1	3			2	1	4	4		3	6	Assess support for orcas in captivity	6	1,3
0	100	275	1	anonymous	EN	1	4,5	2				1						4	Happy	1	4	The animal is in a big space and gets to do what it likes to do.	20	0	50	30	2	4	4	Dont remeber	3	4	3			2	1	1	2		3	5	How people view animals?	3	3	none
0	100	1298	1	anonymous	EN	1	4,5	2										4	inquisitive	1	4	The animal seemed to be curious, receptive, relaxed and non-aggressive, leading me to believe that it felt comfortable and happy.	0	0	50	50	1	6	6	in the Pacific Northwest	1	4	1			5	2	3	1		3	6	To gauge people's opinions on Orcas in captivity.	6	1,2,3	NO
0	100	238	1	anonymous	EN	1	4,5	2		1								4	Alright - content	4	6		0	0	0	100	2	5	5	Orca Whale Underwater	1	6	3			3	1	4	1		3	6	To earn a 50 cent bonus? To understand the Orca a bit more.	7	1	Nope
0	100	279	1	anonymous	EN	1	4,5	2					1					4	I don't know. I'm no marine biologist.	5	1		5	5	0	90	2	5	5	marine aquarium	4	4	3			3	2	4	4		3	6	I don't know.	5	1,2,3	no
0	100	604	1	anonymous	EN	1	4,5	2					1					4	Content	4	3		45	50	5	0	3	4	4	marine aquarium	3	4	3			3	1	4	4		3	6	Study of people's opinion towards wild life animal	3	1,3	no comment
0	100	664	1	anonymous	EN	1	4,5	2				1						4	good	1	6	I can see that the animal was swimming. She was swimming up and down in the ocean. I have the feeling that she might have some children around, but they were not shown. She might be seeing some people looking at her or try to touch her. Any way i	20	10	10	60	1	5	5	the animal was simming	5	5				4	2	4	5		3	6	people opinion	3	1	no
0	100	225	1	anonymous	EN	1	4,5	2						1				4	unremarkable	5	4		2	0	0	98	3	4	4	video title was 2.42	2	4	3			2	1	5	5		3	6	determine how attitudes about orcas are influenced by video clip	2	1,3	no
0	100	281	1	anonymous	EN	1	4,5	2									1	4	Jaunty, with some pep in his step. I think he was feeling playful	1	2	Swimming freely in the ocean	0	0	0	100	2	5	5	pacific ocean	2	4	3			3	2	3	5		3	6	To see how the video of the free swimming orca would affect our desire to donate to free them from captivity	6	1,2,3	no
0	100	199	1	anonymous	EN	1	4,5	2	1									4	Fine	5	3		0	0	0	100	4	4	3	Not sure	2	3	3			2	1	4	2		3	4	Donating habits	3	1,2,3
0	100	493	1	anonymous	EN	1	4,5	2						1				4	It looked like it was feeling okay to me.	4	4		0	0	0	100	1	4	4	In an aquarium.	1	6	3			2	1	2	4		3	6	To see if people can tell if an Orca is okay with being in captivity or not.	1	3
0	100	13	1	anonymous	EN	2
0	100	204	1	anonymous	EN	1	4,5	2							1			4	Good	1	3	No idea	20	0	0	80	2	5	5	Orca in the pacific	3	4	3			2	2	3	1		3	6	Unsure	6	1,2,3
0	100	268	1	anonymous	EN	1	4,5	2								1		4	content, satisfied	4	2		0	0	0	100	3	4	4	Pacific Ocean	2	5	3			6	1	1	2		3	6	animals in captivity	8	3	none
0	100	269	1	anonymous	EN	1	4,5	2					1					4	sad	2	6	The animal was feeling sad because it was in captivity and was away from its family.	0	0	0	100	2	4	4	at a marine aquarium	2	4	3			3	2	4	5		3	6	Seeing how well we remember where the video was taking place	1	1,2,3
0	100	381	1	anonymous	EN	1	4,5	2	1									4	ok	5	4		0	0	0	100	3	4	4	you tube	4	3				5	1	1	5		3	5	animal rights	1	1,2,3
0	100	515	1	anonymous	EN	1	4,5	2							1			4	At first I thought melancholy, but then when I saw the face, I thought playful and curious	1	4	The orca almost seemed to smile, like it was having fun playing	45	10	45	0	3	5	5	orca swimming in the pacific ocean	2	5	3			5	2	4	2		3	6	how knoweldgable is the general population about orca behavior	6	1,2,3	none, thanks!
0	100	608	1	anonymous	EN	1	4,5	2			1							4	Happy	1	5	The Orca appeared to be swimming happily.	25	0	25	50	3	5	5	i don't recall	2	4	3			4	2	1	4		3	5	Feeling about Orcas in captivity	3	1,3
0	100	458	1	anonymous	EN	1	4,5	2				1						4	Happy, Playful	1	4	Seems happy, could just be the music played along with the video	2	0	0	98	4	4	3	Unable to recall	2	5	1	The movie is so sad		2	1	5	2		3	6	Video perception on animal well-being	2	2,3	N/A
0	100	211	1	anonymous	EN	1	4,5	2			1							4	Content	4	4		25	0	0	75	2	4	5	Orca swimming	2	5	3			2	1	5	4		3	6	Attitudes towards orcas in captivity	8	1,2,3	none
0	100	197	1	anonymous	EN	1	4,5	2		1								4	Normal, calm	4	5		0	0	0	100	1	6	6	I do not recall the location (other than the ocean) being mentioned.	2	4	3			3	1	4	1		3	6	No idea.	6	1,2,3	Nope.
0	100	237	1	anonymous	EN	1	4,5	2			1							4	happy	1	5	it is free and swimming and has plenty of space and no predators around	0	0	0	100	1	6	6	under water	1	6	3			3	1	1	2		3	6	to see how people perceive emotions of orcas	6	1,3
0	100	0	1	anonymous	EN
0	100	300	1	anonymous	EN	1	4,5	2					1					4	depressed although their fin was straight up. I don't like to see animals suffering.	2	3	The confined space they were forced to swim in.	50	50	0	0	4	4	3	Look at the video of the orca.	2	6	3			5	2	4	5		3	6	Donations	5	1,3	Pease donate my money to help save the orcas if this was a real donation and their was extra money only. I will take my payment if there is no extra money.
0	100	264	1	anonymous	EN	1	4,5	2							1			4	Happy	4	5		0	0	0	100	3	4	5	Not sure	5	6	3			2	2	1	2		3	6	Perception	8	1,2,3	Thanks
0	100	323	1	anonymous	EN	1	4,5	2										4	It looked as though it may have been sick.	2	2	Maybe it was ill or had lost its calf.	0	0	100	0	5	2	2	I do not remember.	1	6	3			5	1	3	5		3	6	I don't know	8	1,2,3	none
0	100	275	1	anonymous	EN	1	4,5	2										4	Content	4	4		100	0	0	0	3	4	4	Orca swimming underwater	2	4	3			4	2	4	2		3	6	People's opinions on Orca capitivity	8	1,3	No
0	100	312	1	anonymous	EN	1	4,5	2		1								4	It seemed happy.	1	5	I think it is happy because it is swimming freely and enjoying itself. It also seemed to be curious about the camera.	50	0	0	50	1	5	6	orca swimming underwater	3	5	1			4	2	1	3		3	6	To see what people think of animals in captivity or wild.	6	1,3
0	100	321	1	anonymous	EN	1	4,5	2	1									4	happy	1	3	it's movement	25	25	25	25	2	4	5	orac swiming under water	3	4	3			3	1	4	1		3	4	no idea	5	1,2,3
0	100	342	1	anonymous	EN	1	4,5	2		1								4	content	1	4	swimming freely in the water....i know it wasn't, but it looked like it was smiling	25	25	25	25	2	4	5	i don't recall, it was clocking and then started	4	3	3			4	2	1	5		3	6	not sure	3	1,2,3
0	100	280	1	anonymous	EN	1	4,5	2	1									4	It came to the camera, so maybe it was inquisitive.	4	5		0	0	0	100	2	5	5	Orca swimming underwater	4	4	1	About SeaWorld orcas		2	2	4	4		3	6	See how we feel about orcas in captivity	8	1,2,3
0	100	320	1	anonymous	EN	1	4,5	2	1									4	comfortable	4	4		0	0	30	70	3	4	4	underwater	1	6	1,2			3	2	4	1		3	6	opinions about animals in captivity	6	1,3	no
0	100	209	1	anonymous	EN	1	4,5	2										4	CALM	1	3	FREEDOME OF SPACE	0	0	0	100	1	6	6	WAS AT THE TOP	6	6	3			2	2	5	3		3	6	I DONT KNOW	8	1	NONE
0	100	255	1	anonymous	EN	1	4,5	2								1		4	I didn't see it feeding	5	4		10	0	0	90	2	4	5	Pacific ocean	3	4	3			4	1	4	3		3	5	Our opinion on captive orcas	6	1,3
0	100	283	1	anonymous	EN	1	4,5	2					1					4	It looked to be happy I think	1	4	That it is swimming around and looks like it is having fun	0	0	75	25	2	4	5	it was about orca at a marina	1	6	3			3	1	3	2		3	6	About freeing the orca's	1	1,2,3
0	100	327	1	anonymous	EN	1	4,5	2			1							4	Playful	1	5	It was swimming in the ocean and seemingly enjoying itself.	50	0	0	50	1	5	5	It was an orca swimming in the wild. (that's all I remember from the description).	2	5	3			4	2	4	1		3	6	Orcas and captivity?	6	1,2,3	None.
0	100	364	1	anonymous	EN	1	4,5	2				1						4	Bored/agitated	2	3	It doesn't have enough space. It doesn't want to be confined. It's bored and lonely.	45	0	45	10	4	3	3	An aquarium	1	3	1			2	2	4	3		3	5	Not sure	2	1,3
0	100	184	1	anonymous	EN	1	4,5	2				1						4	by swimming around	1	5	He is in his natural habitat and is swimming freely	0	0	0	100	2	5	5	don't remember	2	5	3			3	1	4	1		3	5	To get my feedback on a video I watched.	6	1,2
0	100	307	1	anonymous	EN	1	4,5	2		1								4	calm	1	1	swimming calmly	50	0	0	50	1	5	5	orcas swimming in two types of wates swimming right at the top	2	5	3			4	2	3	2		3	6	Feeling about wildlife endagerment	8	3
0	100	230	1	anonymous	EN	1	4,5	2					1					4	Happy	1	5	Life in general	0	0	0	100	2	5	5	Marine Life Aquarium	2	6	1	seen		3	1	4	2		3	6	impact of video on people's willingness to donate	2	1,2,3
0	100	289	1	anonymous	EN	1	4,5	2									1	4	happy	1	2	He's swimming and swimming makes him happy.	0	0	0	100	2	4	4	Pacific Ocean	4	3	3			3	2	4	2		3	6	I think it has something to do with memory.	5	1,3
0	100	241	1	anonymous	EN	1	4,5	2							1			4	Wary	2	4	The animal is sad and afraid that someone or something will hurt it.	50	0	0	50	3	4	4	I don't remember	3	4	3			4	2	4	2		3	5	To see how people feel about keeping orcas in captivity	8	1,2,3	No
0	100	430	1	anonymous	EN	1	4,5	2						1				4	curious. It seemed like it was interested in the camera.	4	4		50	0	0	50	1	5	5	I can't remember	3	3	1	I saw this documentary on how the orcas were unhappy in captivity and probably acted out in anger tragically hurting trainers.		4	1	3	2		3	6	to gague my beliefs on orcas in captivity in relation to where I live regionally.	8	1,2,3	none
0	100	342	1	anonymous	EN	1	4,5	2								1		4	Do whales have feelings?	1	2	Not sure whales have feelings, it seemed content.	0	0	0	100	2	5	5	Didn't catch that.	2	5	3			6	1	3	4		3	6	not sure	8	1,2,3
0	100	402	1	anonymous	EN	1	4,5	2								1		4	Curious	2	4	It was all alone, it looked and acted lonely and curious/in though/looking for something.	50	0	50	0	3	2	5	Pacific Ocean	1	6	3			2	2	3	3		3	6	To see how many people support the release of ORCAS.	5	1,2,3
0	100	447	1	anonymous	EN	1	4,5	2								1		4	Happy and free	1	6	He's able to swim joyfully in the water.	0	0	0	100	1	6	6	I don't recall where the video was filmed.	2	5	3			5	2	3	1		3	6	following instructions	6	1,2,3	no
0	100	564	1	anonymous	EN	1	4,5	2								1		4	happy	1	6	they love swimming in the water and there free	0	0	0	100	1	6	6	ocar swimming in the marine aquarima	6	6				4	2	1	2		3	6	watch video answer quections	1	2,3	thanks so much every bit helps disabled get very little my mom past she was all i had to help.rescources are scarce
0	100	371	1	anonymous	EN	1	4,5	2			1							4	relaxed but alert	4	5		70	10	20	0	2	4	5	it only said it was filmed underwater	2	4	3			4	1	1	5		3	6	My first thought was that you might vary the music used in the videos to see what effect that has on people's perception of the animal's well-being.	6	1,3
0	100	555	1	anonymous	EN	1	4,5	2							1			4	SAD	2	3	I THINK THE MUSIC IS MAKE THE ANIMAL FEEL SAD. ALSO, I FEEL LIKE THE ORCA SWIM PRETTY SLOW, MAYBE THE ORCA IS INJURED OR SOMETHING WRONG WITH IT.	30	0	20	50	4	3	3	THE ORCA SWIMMING IN THE PACIFIC OCEAN	3	6	3			3	2	4	1		3	6	FREE THE ORCA	5	1,3	ALL GOOD
0	100	394	1	anonymous	EN	1	4,5	2	1									4	Happy	1	3	He/she was swiming around all freely and they seemed to be free to swim how they wanted.	25	0	25	50	2	6	6	I have no clue.	3	5	1	This movie was eyeopening.		2	2	1	1		3	6	To see how others viewed Orcas in captivity and free Orcas in the wild.	7	1,2,3	I've been to those places and I was disturbed at how the animals had bite marks and scars.
0	100	414	1	anonymous	EN	1	4,5	2									1	4	I think the animal was feeling alive, and free.	1	4	Just the feeling of swimming in it's environment.	100	0	0	0	2	4	5	Don't recall.	4	3	3			6	1	1	3		3	6	To see if I favored Orcas being free or in captivity.	5	2,3	None
0	100	431	1	anonymous	EN	1	4,5	2			1							4	It was very short, so I'm not sure, maybe frustrated	4	2		0	0	0	100	3	3	4	I don't remember	2	6	3			5	2	6	1		3	6	to look at attitudes to orcas and captiviity	2	1,2,3
0	100	319	1	anonymous	EN	1	4,5	2									1	4	playful	1	4	It is free and not in danger in it's natural environment.	50	50	0	0	3	4	4	the Pacific Ocean	4	3	3			3	2	4	1		3	6	To discern individuals' opinions on the welfare of orca whales.	6	1,2,3	No
0	100	197	1	anonymous	EN	1	4,5	2	1									4	happy	1	4	it was swimming with purpose and looked happy	15	15	5	65	2	5	5	nothing really i remember	3	3	3			1	1	4	2		3	5	our opinions of an orca	6	1,2,3	good
0	100	510	1	anonymous	EN	1	4,5	2							1			4	Relaxed as it swam	4	5		15	35	35	15	1	6	6	Do not recall	3	5	3			5		3	2		3	5	See if i can follow instruction and my attention span	8	1,3	No
0	100	739	1	anonymous	EN	1	4,5	2			1							4	To me he looked curious. He wanted to know who and what was front of him.	4	5		20	0	0	80	2	4	5	I do not remember anything about where it was filmed. To me it looked like it was in the wild.	3	4	1			6	1	4	4		3	5	Attitudes about animals in captativity.	6	1,2,3	Yes this is not about the survey but about animals in captativity I do not like it in general but with more and more people and a degrading environment, the only thing that is going to keep many species from extinction is captativity. This a sad statement but true.
0	100	455	1	anonymous	EN	1	4,5	2			1							4	curious	4	4		0	0	20	80	2	4	4	I don't recall seeing it	2	4	3			6	2	4	5		3	6	thoughts on animal captivity	8	1,2,3	no
0	100	428	1	anonymous	EN	1	4,5	2										4	Inquistive. I seemed to be checking out the camera at the end.	4	3		50	0	0	50	2	5	5	Marine aquarium	3	2	3			5	1	4	5		3	5	Opinion on keeping orcras in captivity	1	1,2,3
0	100	268	1	anonymous	EN	1	4,5	2		1								4	It looked somber and unenergetic	2	4	It's not flopping around energetically and just lethargic.	15	20	15	50	3	4	3	Orca swimming in the Pacific Ocean	3	4	3			2	1	4	1		3	6	Study on animal captivity.	5	1,2,3
0	100	283	1	anonymous	EN	1	4,5	2										4	Content	4	6		0	0	0	100	2	3	5	The Pacific Ocean	2	6	1			2	1	3	3		3	6	To understand our feelings about Orca whales.	7	1,2	No comments
0	100	403	1	anonymous	EN	1	4,5	2									1	4	looked happy and was flappy	1	3	To do flips and swimming intensely	30	30	20	20	3	4	3	Orca swimming	3	4	3			1	1	3	1		3	4	was to listen to the video	5	1,2,3
0	100	352	1	anonymous	EN	1	4,5	2				1						4	The animal was feeling curious.	1	3	I believe what it is causing the animal to feel happy is that they get to interact with people. I believe they are social animals.	0	50	50	0	2	3	4	I do not remember.	2	5	3			2	1	4	5		3	5	The purpose of this study was to see how we feel about animals based on a short video and if we would donate money to help them.	6	3
0	100	706	1	anonymous	EN	1	4,5	2					1					4	good	1	6	swimming and living its life	0	0	0	100	1	5	5	orca	3	5	3			2	1		3		3	6	feelings towards orcas.	6	1
0	100	298	1	anonymous	EN	1	4,5	2		1								4	Relaxed	1	4	It smiles!	100	0	0	0	2	4	5	Didn't notice	4	4	3			6	1	6	2		3	6	To publish an academic paper	8	1,2,3	no
0	100	296	1	anonymous	EN	1	4,5	2						1				4	trapped	2	5	I feel he was sad because his space is limited as to where he can go	20	20	20	40	4	3	3	I do not recall where it was filmed	1	6	3			4	1	3	4		3	6	perception on visual stimulants	8	3	thank you for the opportunity.
0	100	0	1	anonymous	EN
0	100	5	1	anonymous	EN	2
0	100	322	1	anonymous	EN	1	4,5	2	1									4	relaxed	4	5		0	0	20	80	2	5	5	i don't recall that	2	6	1,2			5	2	4	2		3	6	donation influences	6	1,2,3	no
0	100	440	1	anonymous	EN	1	4,5	2					1					4	The animal seemed frustrated and sad.	2	5	The animal doesn't have the room to swim freely and no one was interacting with it.	25	25	25	25	3	3	4	In the Marine Aquarium	2	5	3			3	2	5	3		3	6	Whether humans can tell the emotions of animals in captivity.	1	1,2,3
0	100	362	1	anonymous	EN	1	4,5	2				1						4	Happy	1	6	He loves being in the water and he must like the music playing in the background because he actually looked like he was smiling.	15	15	15	55	1	6	6	I do not remember the specific aquarium but I do remember it said aquarium.	4	3	3			4	2	1	2		3	6	To determine whether our decision to donate any of our bonus is supported by how we feel about orcas in captivity?	1	1,2,3	no
0	100	736	1	anonymous	EN	1	4,5	2				1						4	Happy	1	5	Its freedom to swim freely without any danger in sight.	25	0	25	50	2	5	5	I dont remember	3	4	3			2	2	1	1		3	6	to examine my opinions and beliefs of animals.	5	1,2,3	No.
0	100	303	1	anonymous	EN	1	4,5	2			1							4	Happy	1	6	The orca was in her natural element--the open ocean, the deep water, doing what orcas are born to do. She was active and seemed to be playing as she swam about. Creatures like the orca are happiest in their natural element, doing what comes natural.	50	0		50	1	6	6	Nothing.	1	6	3			4	1	5	4		3	5	Determine opinions toward orcas in captivity.	8	1,2,3
0	100	446	1	anonymous	EN	1	4,5	2				1						4	Happy	1	4	Not sure exactly. Maybe food?	0	0	100	0	2	5	6	I don't believe I saw anywhere that it said where the video was filmed?	1	6	3			5	1	4	2		3	6	to raise awareness for orca's in captivity	2	1,2,3	No. Thank you!
0	100	328	1	anonymous	EN	1	4,5	2			1							4	content	1	4	It is being filmed and enjoys attention? The music really makes me think it is happy.	0	0	0	100	3	5	4	Pacific Ocean	1	4	3			3	1	5	4		3	6	sense of compassion for orcas after viewing music al orca video	6	1,2,3	no
0	100	140	1	anonymous	EN	1	4,5	2							1			4	normal	4	3		0	0	0	100	3	3	3	n/a	4	3	3			2	1	4	5		3	6	orca opinion	8	3	no
0	100	209	1	anonymous	EN	1	4,5	2									1	4	Feeling good	4	5		50	0	0	50	1	5	6	Not sure	2	5	3			1	1	1	5		3	6	perceptions toward wildlife conservation	6	1,2,3
0	100	344	1	anonymous	EN	1	4,5	2						1				4	by a diver	4	2		100	0	0	0	2	4	5	marine land aquarium	1	6	3			5	1	4	2		3	6	not sure	2	1,2,3
0	100	303	1	anonymous	EN	1	4,5	2			1							4	Calm	1	5	He's not being hunted	100	0	0	0	2	4	5	No	4	2	1	Half of it		4	2	4	3		3	5	Free orcas or not?	5	1,2,3
0	100	0	1	anonymous	EN
0	100	197	1	anonymous	EN	1	4,5	2						1				4	Happy	1	4	He is swimming freely in the ocean	0	0	0	100	1	6	6	N/A	4	3				2	1	4	5		3	6	Learning about perceptions of orcas	6	1,2,3
0	100	364	1	anonymous	EN	1	4,5	2									1	4	happy	1	5	swimming motion seems active	0	0	10	90	1	5	5	in the ocean	4	4	3			5	1	5	1		3	6	how we feel about orcas in captivity	6	1,2,3	none
0	100	494	1	anonymous	EN	1	4,5	2							1			4	pleased and curious	1	5	The Orca was happy because it was free to swim and live its life in the open ocean. It was happy because it was not confined to a tank at seaworld or some other torturous shit hole.		0	100	0	1	5	5	I was supposed to think about how the animal was doing in the video	1	6	3			3	2	4	1		3	6	I think people were shown different videos of orcas, some in the wold and others confined to a tank. I think both people were asked to try and identify how the animal was feeling to see if people will say Orcas in tanks are happy, they aren't. Empty the tanks.	7	1	Orcas in the wild have straight dorsal fins, as this one did. Orcas trapped in tanks have flopped over dorsal fins and are slowing tortured to death living a life of desperation and misery. Lolita has been in a tank for 40 years. Only a despicable species would keep others in cages and tanks. Humans overall are a brutal, horrid species.
0	100	291	1	anonymous	EN	1	4,5	2					1					4	good	5	5		0	0	0	100	1	6	6	marine aquarime	1	6	3			3	1	1	5		3	6	peoples perceptions	1	1,2,3	good survey
0	100	258	1	anonymous	EN	1	4,5	2		1								4	sad	2	5	maybe he's alone or trapped, at say Sea World or something like that	50	0	50	0	3	3	3	orca swimming... I can't recall where...maybe the sea	2	4	3			3	2	4	1		3	6	music in videos maybe	6	1,2,3
0	100	0	1	anonymous	EN
0	100	385	1	anonymous	EN	1	4,5	2		1								4	relaxed	5	4		0	5	0	95	2	5	5	I did not notice that	2	4	3			6	2	4	4		3	6	support for wildlife	3	1,3
0	100	718	1	anonymous	EN	1	4,5	2							1			4	Seemed like it was having fun, swimming in the wide ocean as usual. But the music made it seem like it could've been unhappy or distressed.	1	4	It was swimming freely in the ocean as usual and towards the surface of the water. I've always seen Orcas like that on TV. So no reason for me not to believe that it wasn't happy.	40	25	25	10	4	3	4	Can't remember if I saw any text at all.	3	6	3			2	1	4	1		3	6	Raising awareness about conservation of Orcas.	6	1,2,3	Intrigued me about the condition of Orcas in the wild. Thank you.
0	100	879	1	anonymous	EN	1	4,5	2								1		4	happy to be swimming freely; hungry and looking for something to eat	1	4	Because it is swimming freely in the ocean. It is happy not to be living in Sea World. But really, it only appears to be happy because there is a while area on its body which curves upward and looks like a smile which means happy.	0	0	100	0	2	6	5	it said the Orca was in the Pacific Ocean, so I assumed it was out in the wild, not in a captive area of the ocean	1	6	3			6	2	5	2		3	6	to get our opinions on captive orcas; to see if we are paying attention when you say the orca is in the Pacific Ocean, we are going to think it is free, not captive	6	1,3	it was nice to watch the orca swimming; I hope he/she was in the wild
0	100	867	1	anonymous	EN	1	4,5	2								1		4	Relaxed and inquisitive	1	5	It was comfortable and swimming slowly, and seemed interested in what the camera was doing.	0	0	0	100	1	5	6	in the ocean	2	6	1			4	2	3	5		3	6	To see if we'd be moved by Orcas? I AM...but my family and the cash I make comes first.	7	1,2,3
0	100	411	1	anonymous	EN	1	4,5	2	1									4	content	4	4		40	0	40	20	2	4	5	in the wild	1	4	1			4	2	3	3		3	6	Gauging people's attitudes on orcas in captivity	6	1,2,3
0	100	480	1	anonymous	EN	1	4,5	2						1				4	Sad, because it's trapped in a tiny aquarium.	2	6	This poor animal looked sad and swam sadly, she is trapped in a tiny aquarium that's not nearly large enough for her to swim around or even dive down. Plus. she was alone, Orcas live in a pod, being in solitary confinement can be depressing for them.	50	0	50	0	5	1	2	in an aquarium	1	6	1	Loved this, I sympathized 100% with the whales.		2	2	4	1		3	6	I'm not sure, but I am so very against Orcas in captivity I hope it was about educating people about the terrible conditions they face.	1	1,3
0	100	338	1	anonymous	EN	1	4,5	2	1									4	was curious	2	4	he is being bothered by humans	50	0	0	50	2	3	4	under the ocean	4	3	1	made me feel extremely sad and angry		2	2	4	4		3	6	to see how people feel about the treatment of whales	2	1,2,3	good survey
0	100	465	1	anonymous	EN	1	4,5	2								1		4	Neutral	4	4		0	0	0	100	3	3	3	Orca in the Pacific Ocean	1	6	3			4	2	1	4		3	6	Views on animal captivity.	2	1,2,3	I went to all those places as a child. As an adult and an ethical vegan, I think they should all be eliminated. I did not donate, because I don't believe in single-issue campaigns. We don't need money. There is plenty of money. All anyone has to do is go vegan and stop visiting these places. Then they will go away.
0	100	356	1	anonymous	EN	1	4,5	2		1								4	it seemed happy	1	4	The relaxed manner in which it was swimming. The carefree movements.	50	0	0	50	2	5	5	Oh boy. I do not recall. I did watch the video	3	4	3			3	1	4	5		3	5	opinions on keeping animals in captivity	7	1,3	Now that i think about it I believe it did say it would be a video of an Orca swimming in the ocean
0	100	291	1	anonymous	EN	1	4,5	2								1		4	He seemed slow, maybe sad.	2	3	Maybe it is missing a mate or hungry.	30	0	30	40	5	4	3	Pacific Ocean	1	5	3			3	1	1	4		3	6	Perceptions of wildlife and opinions on captivity	8	1,2,3	no
0	100	267	1	anonymous	EN	1	4,5	2				1						4	It seemed curious	4	3			0	50	50	4	3	3	It was filmed in an aquarium	1	6	3			2	2	5	4		3	6	To gather opinions regarding aquariums	3	1,2,3
0	100	488	1	anonymous	EN	1	4,5	2					1					3	The animal look regular	4	4		0	0	0	100	3	4	4	Orca Marine	3	5	3			2	1	4	4		3	4	To see if I support animal life.	5	1,2,3
0	100	817	1	anonymous	EN	1	4,5	2									1	4	Energetic	1	4	The music created the feeling the animal was enjoying the moment.	40	20	40	0	3	4	4	I remember it was about an Orca but was focusing on the swimming and music, the words escaped me.	1	5	1	Made me sad and opposed to the captivity of animals for entertainment purposes		3	2	1	1		3	6	To determine emotions about animals held in captive situations and possibly how viewing certain ways inflict emotion.	3	1,2,3	Everything loaded smoothly and was easy to understand, thank you.
0	100	345	1	anonymous	EN	1	4,5	2		1								4	Calm	4	5		0	0	0	100	2	5	5	Orca swimming underwater	2	5	1			4	2	1	2		3	6	How willing are people to donate after watching a video	6	2,3
0	100	439	1	anonymous	EN	1	4,5	2									1	4	playful	1	6	The animal seems to be playing. Maybe it is enjoying the attention from the human cameraperson.	0	0	0	100	1	6	6	I do not remember where it said it was filmed but I feel like it was San Pedro or something in California or Mexico	2	4	3			2	2	4	5		3	6	Perhaps ability to recall memory when you don't contribute your money towards the cause...if you contribute money then it may stick in your memory	2	1,3	I feel very forgetful but I'm normally not!
0	100	536	1	anonymous	EN	1	4,5	2									1	4	Curiosity and content	1	4	The animal is moving comfortably in the water and the music makes me think the animal is having fun and happy when it is just swimming around	50	0	0	50	3	4	4	Marine aquarium on the page before the video	3	3	3			2	2	4	1		3	6	Public opinion on captivity of marine life	8	1,3
0	100	247	1	anonymous	EN	1	4,5	2								1		4	Normal?	4	4		50	0	0	50	2	5	5	All it said was "orca swimming underwater"	2	5	3			3	1	3	1		3	6	I am not really sure.	8	1
0	100	371	1	anonymous	EN	1	4,5	2								1		4	Happy	1	4	It is swimming in the ocean.	0	0	0	100	1	4	6	The Pacific Ocean	1	6	3			6	2	6	5		3	6	I do not know.	8	2,3
0	100	285	1	anonymous	EN	1	4,5	2					1					4	calm	4	6		0	0	0	100	1	6	6	in an aquarium	1	6	3			6	2	1	5		3	6	how people feel about orcas	8	1,3	none, thank you
0	100	370	1	anonymous	EN	1	4,5	2				1						4	free, content, at ease	4	3		0	0	0	100	1	4	5	an aquarium	2	5				5	1	4	4		3	6	I am not sure	2	1,3	none
0	100	125	1	anonymous	EN	1	4,5	2										4	sad	2	4	it seemed slow. it was dark	0	0	0	100	4	4	4	it was very dark	5	4	3			3	1	2	3		3	5	opinions on orcas	2	1
0	100	262	1	anonymous	EN	1	4,5	2									1	4	Content	4	5		0	0	0	100	2	2	5	The ocean	3	4	3			2	1	4	4		3	6	To see if people would be distracted by watching the Orca and not notice the text stating where it was.	6	3
0	100	565	1	anonymous	EN	1	4,5	2				1						4	free and alive	1	5	he is having fun swimming around	0	0	0	100	1	5	5	it a tank	1	5	3			2	1	3	5		3	6	my opinions	2	1	great task
0	100	411	1	anonymous	EN	1	4,5	2						1				4	The way that the orca is nodding its head leads me to believe it is acting playful or being a bit friendly, and that it may be a little happy.	1	4	Maybe he is about to be fed and that is why he is making such gestures with his head, or maybe he is just being played with by humans, hence why the orca doesn't look so upset.	0	0	0	100	2	5	5	The directions said I will be watching a short clip of an Orca swimming in the Marine Aquarium.	4	3				2	1	4	5		3	6	To see what our perceptions of animals in captivity would be, and to gauge their perceived emotions?	2	3	No issues, thanks! :)
0	100	204	1	anonymous	EN	1	4,5	2							1			4	it was feeling calm	4	3		20	0	30	50	3	5	5	I don't remember...	2	5	1	I think seaworld is horrifying		1	2	4	3		3	6	to see how people viewing the animal will affect how they would like it treated	6	1,3	N/A
0	100	646	1	anonymous	EN	1	4,5	2								1		4	I can not tell how it was feeling. Probably not threatened.	4	2		100	0	0	0	3	3	4	I do not remember what the video said prior to recording	2	5	1	The movie was very informative and moving.		2	2	5	4		3	6	I believe the purpose of the study was to understand how people perceive holding animals in captivity versus those in their natural habitat.	8	1,3	No.
0	100	882	1	anonymous	EN	1	4,5	2					1					4	restless	4	4		100	0	0	0	2	4	4	acauarium	4	3	3			6	1	6	5		3	6	get opinions about captivity	8	1,2,3	no
0	100	0	1	anonymous	EN
0	100	152	1	anonymous	EN	1	4,5	2										4	bored	2	4	it's trapped in a tank instead of in the ocean.	0	0	0	100	4	3	3	marine orca in an aquarium	1	6	3			2	2	4	1		3	5		8	1,2,3
0	100	406	1	anonymous	EN	1	4,5	2		1								4	Normal	5	5		0	0	0	100	2	4	4	Don't recall	2	4	3			3	1	3	1		3	6	Sentiment on captive orcas	2	1,3
0	100	234	1	anonymous	EN	1	4,5	2				1						4	bored	4	4		0	0	0	100	2	4	4	I think it was some aquarium	1	6	3			6	1	5	1		3	5	I have no idea	2	3	no
0	100	467	1	anonymous	EN	1	4,5	2								1		4	Happy	1	4	He or she is enjoying a nice day swimming around.	0	0	0	100	2	5	5	I just remember seeing the word â€˜orcaâ€™	2	5	3			2	2	5	2		3	6	I am not sure.	5	1,2,3	Interesting!
0	100	223	1	anonymous	EN	1	4,5	2			1							4	Curious	4	2		0	0	0	100	3	4	4	Acquarium	3	4	3			2	1	5	1		3	6	How people view animals in captivity	2	1,3
0	100	185	1	anonymous	EN	1	4,5	2							1			4	free	1	5	freedom	0	0	0	100	2	4	5	watch the orca	4	3	3			2		4	4		3	4	orcas	8	1	no
0	100	508	1	anonymous	EN	1	4,5	2								1		4	He was feeling free.	4	2		3	3	3	91	3	4	4	Pacific Ocean	1	6	3			3	2	5	5		3	6	to see how people feel about orcas in the wild vs captivity	8	1,2,3	No
0	100	489	1	anonymous	EN	1	4,5	2			1							4	The orca seemed like it was in good spirits and happy.	1	4	It looked to be swimming leisurely and without purpose. The orca seemed to be taking it's time and didn't seem distressed or hurried.	30	10	10	50	2	4	5	I don't recall seeing the text before the video.	3	4	3			3	1	4	1		3	5	Attitudes on orcas in captivity and whether or not they should be released.	8	1,2,3	N/A
0	100	0	1	anonymous	EN
0	100	426	1	anonymous	EN	1	4,5	2					1					4	Fairly content as it went swimming along	4	4		20	20	20	40	2	4	4	I can't remember where it said the video was filmed	2	4	3			2	1	5	3		3	6	Gain opinions and awareness about orcas	6	1,2,3
0	100	279	1	anonymous	EN	1	4,5	2							1			4	Free	1	6	Because it was swimming free in the sea.	4	1	95	0	1	6	6	I just remember it saying there are no right or wrong answers and that it was about an orca.	1	6				2	1	3	5		3	6	To see what people think about orcas	5	3
0	100	26	1	anonymous	EN	1	4,5	1
0	100	185	1	anonymous	EN	1	4,5	2	1									4	content	5	3		0	0	0	100	3	5	5	Orca swimming underwater	3	3	3			2	2	4	5		3	6	Perceptions of animals in confinement	1	1,3
0	100	429	1	anonymous	EN	1	4,5	2		1								4	distressed	2	6	It's lonely. Maybe it can't find its mother.	0	0	0	100	4	2	3	Orca swimming underwater	4	1	3			4	1	4	1		3	5	I don't know.	8	3	no
0	100	586	1	anonymous	EN	1	4,5	2						1				4	Sad	2	6	There is not enough room for them in aquariums. They are meant to be free in the oceans.	0	0	0	100	2	4	5	Marineland	1	6	3			6	2	2	5		3	6	feelings on wild animals being kept in captivity	1	1,2,3
0	100	289	1	anonymous	EN	1	4,5	2								1		4	free, strong and determined	4	3		0	0	0	100	2	5	5	Pacific Ocean	1	5	3			4	2	4	1		3	6	?	5	1,2,3
0	100	0	1	anonymous	EN
0	100	699	1	anonymous	EN	1	4,5	2							1			4	okay	1	5	He/she is swimming in their environment with no problems.	0	50	0	50	2	5	5	in the Pacific	3	4	3			6	1	1	5		3	6	Show an orca in the wild	7	1,2	interesting survey
0	100	434	1	anonymous	EN	1	4,5	2	1									4	well	5	2		25	25	25	25	3	4	5	I can't remember	3	4	3			4	2	3	5		3	6	To see if people follow directions	3	1,2,3	no
0	100	329	1	anonymous	EN	1	4,5	2					1					4	The Orca seemed to be rather unhappy, as I would think the orca's movement would be a bit more sporadic if said orca was happy.	2	4	Probably because of the fact of being stuck in an aquarium--I mean it's a wild animal after all.	0	0	0	100	3	3	4	An Orca swimming in an Aquarium--something along those lines.	1	6				2	1	1	1		3	6	An individuals opinion on whether an animal should be kept in captive or set free to roam in its natural habitat.	8		None.
0	100	241	1	anonymous	EN	1	4,5	2		1								4	sad	2	4	I do not know. He just seemed sad!	0	0	50	50	2	4	4	Orca swimming	1	5	3			3	1	4	3		3	6	How you feel about Orcas?	5	1,2,3
0	100	361	1	anonymous	EN	1	4,5	2										4	relaxed	4	4		0	0	0	100	2	4	5	pacific Ocean. I can't recall anything else.	1	6	3			6	2	4	3		3	6	I don't know	6	1	None.
0	100	418	1	anonymous	EN	1	4,5	2			1							4	happy	1	4	being in the water and moving freely	25	0	75	0	2	4	5	it was filmed at an aquarium	1	6	3			4	2	5	5		3	6	to see if people would notice how an animal feels in captivity	1	1,2,3	none
0	100	186	1	anonymous	EN	1	4,5	2						1				4	Sad,claustrophobic.	2	6	He was confined to a small space and not in the ocean where he should be.	0	0	5	95	4	1	1	Orca swimming in an aquarium	1	6	3			1	2	4	3		3	6	Peoples perceptions of animals being kept in captivity.	1	1,2,3
0	100	670	1	anonymous	EN	1	4,5	2					1					4	The Orca was feeling fine and swimming.	5	5		25	25	25	25	1	5	5	Aquarium	2	5	3			6	2	5	4		3	5	Keeping the Orca in a safe environmenr	8	1,2,3
0	100	293	1	anonymous	EN	1	4,5	2							1			4	Calm and peaceful	4	5		10	0	10	80	1	5	5	I donâ€™t remember	3	5	3			4	2	4	5		3	6	To help orcas	6	1,2,3	Na
0	100	558	1	anonymous	EN	1	4,5	2					1					4	peaceful	4	5		30	30	30	10	2	5	5	I recall that I was supposed to watch an Orca swimming in an aquarium and watch the video in full.	4	5	3			5	2	2	1		3	6	To evaluate one's emotion after viewing an Orca swimming and how we felt about what we saw in relationship to treatment of the animal.	8	1,2,3	Interesting. I am all for keeping animals in the wild as much as possible unless an animal has been injured or is under threat then we need to protect it.
0	100	771	1	anonymous	EN	1	4,5	2	1									4	I think the animal in the video is feeling happy.	1	4	Swimming in the ocean freely makes the animal feeling happy.	30	20	0	50	1	6	6	The video was filmed underwater.	2	5				4	2	5	2		3	6	I think the purpose of the study is to test peopleâ€™s opinions of animals.	8	1,3	I enjoyed watching the video.
0	100	0	1	anonymous	EN
0	100	393	1	anonymous	EN	1	4,5	2				1						4	trapped	5	2		25	25	50	0	3	2	3	in an aquarium	2	5	3			6	2	4	2		3	5	to see if the video of an orca can motivate people to donate money to organizations that help orcas	1	1,2,3	no
0	100	0	1	anonymous	EN
0	100	524	1	anonymous	EN	1	4,5	2			1							4	happy and playful	1	4	enjoying the swim and surroundings	0	50	50	0	2	4	5	A marine aquarium	2	5	3			4	1	4	2		3	6	no guess	2	1,2,3	none
0	100	362	1	anonymous	EN	1	4,5	2		1								4	Calm and at peace	1	5	No other animals are around to bother it. It is just swimming in its natural habitat.	20	10	20	50	2	5	5	Orca swimming in water	1	6	1			3	1	5	4		3	6	Perceptions of orcas.	8	1,3	Thanks!
0	100	8	1	anonymous	EN	2
0	100	0	1	anonymous	EN
8	100	0	1	anonymous	EN
0	100	325	1	anonymous	EN	1	4,5	2									1	4	happy	1	6	swimmingmakes them happy	0	0	0	100	1	6	6	do not remember	2	5	3			5	2	1	2		3	6	about memory	2	1,3
0	100	252	1	anonymous	EN	1	4,5	2				1						4	content	4	4		5	0	10	85	3	4	4	In an aquarium I believe	3	4	3			3	1	5	5		3	5	study treatment of whales in captivity	3	1,3	I thought it went well
0	100	668	1	anonymous	EN	1	4,5	2							1			4	Happy	4	3		0	0	0	100	3	4	4	do not recall	1	5	3			6	1	2	2		3	6	To determine reactions and feelings to an animal video presentation.	6	3	None
0	100	253	1	anonymous	EN	1	4,5	2								1		4	Inquisitive/curious	4	5		50	0	0	50	1	6	6	The Pacific Ocean	3	4	3			3	1	5	4		3	6	To evaluate how information about location, prior stimuli, and other sentiments affect my willingness to donate to certain causes.	7	1,2,3
0	100	357	1	anonymous	EN	1	4,5	2									1	4	Constrained. Looks like he or she does not have too much room to swim.	4	3		0	0	0	100	2	3	3	I cannot recall.	1	5	3			5	1	5	1		3	6	Measure surveyors of the compassion for marine animals.	2	1,2,3	not applicable
0	100	509	1	anonymous	EN	1	4,5	2					1					4	Sad	2	4	I'm not sure - if anything the music influenced my opinion	0	0	0	100	2	5	5	I think the directions said to listen in a quiet area where you can watch the video in it's full potential - and i don't remember the title	3	5	1	all of it		2	2	4	5		3	6	My opinions about orcas	8	1,2,3	no
0	100	225	1	anonymous	EN	1	4,5	2				1						4	Happy	1	4	They are glad that they are in their natural environment and having fun swimming around aimlessly.	0	0	0	100	2	5	5	Don't remember	3	4	3			3	1	4	1		3	6	How we like orcas	5	1,2,3	None
0	100	289	1	anonymous	EN	1	4,5	2			1							4	free	1	4	He was able to freely swim.	0	0	0	100	2	3	4	sea	2	4	3			3	1	4	2		3	6	opinions on animals.	5	1,3
0	100	259	1	anonymous	EN	1	4,5	2						1				4	Anxious, curious	2	5	Not being able to swim freely, move forward, and instead being met with a camera and a wall.	50	0	50	0	3	2	3	It said it was swimming in a marine place or an aquarium	1	6	3			2	2	4	5		3	6	To gain an idea if people support aquariums/housing animals or not.	2	1,3
0	100	241	1	anonymous	EN	1	4,5	2					1					4	sad, away from friends	2	2	they were alone and not with friends	0	0	0	100	2	3	3	at some sort of aquarium or place of show	2	5	3			2	1	4	3		3	6	how we feel about captive animals	2	3	no
0	100	1	1	anonymous	EN
0	100	336	1	anonymous	EN	1	4,5	2								1		4	free	1	4	he is swimming free in the water	0	0	0	100	1	5	5	i do not recall	6	6	3			3	1	4	2		3	6	what I think about causes	6	1,2,3
0	100	306	1	anonymous	EN	1	4,5	2	1									4	lethargic	4	4		50	0	50	0	5	4	3	I don't recall seeing this at all.	2	4	3			3	2	4	5		3	6	people's attitudes towards keeping orcas in captivity	8	1,2,3	no
0	100	27	1	anonymous	EN	1	4,5	1
0	100	19	1	anonymous	EN	1	4,5	5
0	100	353	1	anonymous	EN	1	4,5	2										4	Seemed to be very content, just swimming around. But I could be totally wrong	1	2	I have no idea. How would I know what is making him feel happy? I don't know anything about the situation - was that a tank, was he in the ocean, etc.	0	0	5	95	3	4	4	no recall	2	3	3			5	1	5	4		3	6	the problems with keeping orcas 'caged'. It is wrong!	8	3
0	100	401	1	anonymous	EN	1	4,5	2								1		4	seemed content, not moving quickly like it was attacking of afraid	4	5		100	0	0	0	2	4	4	sorry don't recall	2	5	3			5	1	4	1		3	6	gauge participants feelings toward keeping orcas in captivity	5	1,2,3
0	100	187	1	anonymous	EN	1	4,5	2				1						4	Normal	5	4		0	0	0	100	1	5	5	I don't recall.	1	6	3			2	2	3	2		3	6	Judging people's reactions.	1	1,2,3
0	100	230	1	anonymous	EN	1	4,5	2									1	4	Perky and free-spirited.	1	4	Its movements.	80	20	0	0	3	4	5	I don't recall where it was filmed.	3	5	3			3	2	4	2		3	6	To see if we could tell much about orca health.	5	1,2,3
0	100	881	1	anonymous	EN	1	4,5	2					1					4	Very happy	1	5	It feels very happy	0	50	0	50	2	5	5	Orca swimming in the marine aquarium	2	5	3			3	1	4	4		3	6	This survey is about Orca in aquarium	8	3	Nice
0	100	207	1	anonymous	EN	1	4,5	2		1								4	free	4	2		15	0	0	85	1	6	6	in the ocean	4	4	3			2	2	4	5		3	5	to analyze a video and your thoughts on the orca	8	1,3	n/a
0	100	323	1	anonymous	EN	1	4,5	2		1								4	normal	5	5		100	0	0	0	2	5	5	None of that came up for me. All I saw was the whale in the water.	3	3	1			3	2	5	4		3	5	no idea	8	1,3	Based on the questions asked, I don't think I got the whole video. No text description in the beginning.
0	100	294	1	anonymous	EN	1	4,5	2							1			4	Indifferent	4	5		0	20	0	80	3	4	5	Orca swimming in the Pacific Ocean and the title was 3.32	4	4	3			2	1	1	5		3	6	unsure	5	1,3
0	100	532	1	anonymous	EN	1	4,5	2								1		4	Un-bothered, seems to be just swimming	4	5		25	0	25	50	1	4	5	orca in the pacific ocean	2	5	3			2	2	1	4		3	6	To have more awareness of Orcas	8	1	It was nice to watch the pretty orca
0	100	310	1	anonymous	EN	1	4,5	2										4	at peace	4	4		0	0	50	50	3	3	3	orcas	1	6	1	Saw this		2	2	4	5		3	4	To determine how people feel about animals in captivity	2	1,2,3
0	100	0	1	anonymous	EN
0	100	297	1	anonymous	EN	1	4,5	2	1									4	It was feeling happy.	1	2	It was swimming in the ocean.	0	0	100	0	3	4	4	It said it was an orca swimming under water. I don't recall any other information.	1	5				3	2	5	2		3	5	To gather data on people's perceptions of holding orcas in captivity.	8	1,3
0	100	291	1	anonymous	EN	1	4,5	2				1						4	Seemed curious	1	5	Moving around a lot and noticing the camera.	0	0	20	80	1	5	6	Orca	1	6	3			2	1	1	5		3	6	Supporting orkas	3	1,3	Reminds me of free willey
0	100	461	1	anonymous	EN	1	4,5	2						1				4	I'm not sure since I don't know much about orcas. I don't think the whale was bothered or disturbed.	4	2		100	0	0	0	3	4	4	I only remember that the video was filmed at an aquarium.	1	3	3			3	2	4	3		3	6	Perception of orca behavior/feeling based on video footage	8	1,3
0	100	553	1	anonymous	EN	1	4,5	2										4	cool	4	3		25	25	25	25	3	3	3	in the wild	3	3				3	1	1	1		1	4	free orcas	8	1,2,3	no
0	100	309	1	anonymous	EN	1	4,5	2										4	happy	1	4	being in the water	5	5	10	80	2	4	4	Orcas swimming underwater	4	3	3			4	2	4	4		3	5	to see if I support orca captivity	8	1,2,3	no
0	100	304	1	anonymous	EN	1	4,5	2		1								4	good	5	4		0	0	50	50	1	6	6	ocean	1	6	3			2	2	4	2		3	6	I dont know	7	1,3	no
0	100	0	1	anonymous	EN
0	100	580	1	anonymous	EN	1	4,5	2	1									4	the orca looked somewhat happy	1	4	the orca is swimming unimpeded and effortlessly	10	10	0	80	1	5	5	I do not recall	4	3				5	1	4	1		3	6	to gauge public interest in holding orcas in captivity or releasing all orcas into the wild	5	1,2,3	it was a pleasant experience
0	100	257	1	anonymous	EN	1	4,5	2					1					4	happy	1	2	It's probably not; we just perceive it as so because it looks playful and it's coloring gives the appearance of a smile.	0	0	0	100	4	4	4	some aquarium	4	3	3			4	1	4	1		3	5	?	8	1,3
0	100	215	1	anonymous	EN	1	4,5	2		1								4	serene	1	2	He was just swimming around freely	0	0	10	90	2	5	5	I don't remember it saying where it was filmed..	1	6	1			2	2	4	3		3	6	unclear	8	1,2,3
0	100	358	1	anonymous	EN	1	4,5	2		1								4	MELANCOLY	2	4	NO IDEA	0	0	50	50	4	3	3	I DO NOT RECALL	1	6	1	REAL EYE OPENER		4	1	3	3		3	6	NO IDEA	8	1,2,3	NOPE
0	100	753	1	anonymous	EN	1	4,5	2									1	4	happy	1	4	the orca is the ocean swimming where it is free to roam.	30	30	30	10	2	5	5	pacific ocean	1	6	3			5	1	2	4		3	6	study of orcas in captivity	6	1,3
0	100	621	1	anonymous	EN	1	4,5	2		1								4	Idk	4	1		0	50	0	50	3	3	4	It short he swam then surfaced. To me it was not enough to judge the animal.	2	6	3			3	1	4	5		3	6	To see how people feel about marine life.	8	1,3	No
0	100	466	1	anonymous	EN	1	4,5	2									1	4	calm	1	5	Because it is swimming around freely in the water.	50	0	0	50	1	6	5	I can't recall	3	4	3			6	2	1	2		3	5	To see how people feel about animals being in captivaty.	8	3	no
0	100	0	1	anonymous	EN
0	100	423	1	anonymous	EN	1	4,5	2								1		4	Trapped. But that may be because of the close camera angles.	2	2	There were no other companions around. The animal seemed to be pawing at the camera with its nose.	50	0	0	50	3	3	4	Pacific	3	2	3			3	1	5	2		3	6	I do not know	2	1,3
0	100	453	1	anonymous	EN	1	4,5	2				1						4	Calm	4	4		50	0	0	50	2	5	5	Filmed in a Marina.	3	3	3			6		5	2		3	6	Perception of health/state of being of confined animals	2	1
0	100	0	1	anonymous	EN
0	100	786	1	anonymous	EN	1	4,5	2							1			4	free	1	4	The animal is free to swim without restraint.	50	0	50	0	1	5	5	don't recall	3	4	3			6	2	6	2		3	6	to know people's perception of what is best for the Orca	6	1,3	interesting
0	100	404	1	anonymous	EN	1	4,5	2	1									4	curious	4	4		0	0	50	50	2	5	5	I don't recall	2	5	3			5	2	4	4		3	6	To find out our feelings about keeping wild animals in captivity and how it affects their health.	6	1,2,3	not really
0	100	327	1	anonymous	EN	1	4,5	2		1								4	happy	1	6	not showing any distress basically swimming around	35	35	30	0	1	6	6	top	1	6	3			3	2	1	2		3	6	freeing orcas	7	1,3
0	100	411	1	anonymous	EN	1	4,5	2			1							4	It was pretty	1	1	How pretty it was.	0	0	0	100	2	5	5	It said to watch the video all the way to the end.	1	6	3			2	2	4	3		3	6	To understand people's opinions.	5	3	It was a good survey
0	100	0	1	anonymous	EN
0	100	820	1	anonymous	EN	1	4,5	2		1								4	He looked happy enough. Perhaps a little curious. He looked like he (or she) was interested in the camera.	1	4	I don't know. Maybe he is happy to have something to investigate (the camera, boat or diver) that he doesn't normally get to see. He just looked like a happy killer whale/orca to me.	80	0	0	20	1	5	6	I don't even remember what the text showed. I assumed it was film of an orca in the wild, though I don't recall if that is what was shown in text at the start of the video.	1	4	3			4	1	1	1		3	6	No idea. Perhaps some kind of psychology study? I have no idea what you might be trying to understand.	6	3
0	100	380	1	anonymous	EN	1	4,5	2						1				4	seemed playful	1	4	Just by looking at the actions of the animal itself	0	0	20	80	2	5	5	Aquarium	3	2	3			4	1	5	2		3	6	honestly don't know	3	1,2,3
0	100	341	1	anonymous	EN	1	4,5	2									1	4	Happy	1	5	The orca is in its natural environment and satisfied with its place in life.	34	33	33	0	1	5	5	I do not recall where the video was filmed.	3	4	3			4	1	5	4		3	5	To determine if a stimulus of a seemingly happy animal would spur someone to donate for a cause related to that animal	8	1,2,3	no
0	100	254	1	anonymous	EN	1	4,5	2										4	Neutral	4	4		20	20	20	40	2	5	4	I saw the orca swimming very close to the surface of water	2	5	3			1	2	3	2		3	6	To get me to be supportive of orcas	2	1,2	Interesting survey on orcas
0	100	388	1	anonymous	EN	1	4,5	2					1					4	CAN'T TELL	4	3		0	100	0	0	3	4	4	MARINE AQUARIUM	4	3	3			6	1	4	4		3	6	SHOW ORCA'S IN CAPTIVITY	8	2	I BELIEVE THAT MANY OF THE CREATURES IN CAPTIVITY WERE RESCUED AND WOULDN'T SURVIVE IN THE WILD
0	100	242	1	anonymous	EN	1	4,5	2					1					4	Sad or tired	2	4	confinement, boredom	0	0	50	50	4	4	4	Orca swimming at the aquarium	2	5	3			3	2	4	2		3	5	if we are able to interpret animals' emotions	8	1,3	none
0	100	0	1	anonymous	EN
0	100	596	1	anonymous	EN	1	4,5	2				1						4	confined	4	5		25	25	25	25	2	2	4	can't recall	1	4	3			5	2	1	3		3	6	charity	2	1,2,3
0	100	0	1	anonymous	EN
0	100	316	1	anonymous	EN	1	4,5	2		1								4	free and playful	1	4	The orca is able to freely move about and explore the sea.	0	0	0	100	2	5	5	I don't recall the title and text at the start.	3	4	3			5	2	4	1		3	6	The study is measuring attention to detail.	2	1,3
0	100	379	1	anonymous	EN	1	4,5	2						1				4	SEEMED PEACEFUL, MAYBE A LITTLE TRAPPED THOUGH.	2	4	I THINK BECAUSE THE ANIMAL IS TRAPPED.	0	0	0	100	3	4	4	IT WAS FILMED IN AN AQUARIUM.	3	4	3			3	2	1	3		3	6	I THINK THE SURVEY WAS GAUGING HOW PEOPLE FEEL ABOUT ORCAS.	3	1,2,3	NO COMMENTS
0	100	237	1	anonymous	EN	1	4,5	2					1					4	self conscious	4	4		0	0	0	100	5	5	5	I DO NOT RECALL SORRY	3	3	3			4	1	1	1		3	5	TO HELP ORCAS	5	1,2,3	no
0	100	426	1	anonymous	EN	1	4,5	2									1	4	happy	4	4		15	0	10	75	3	4	4	all i can remember is the video was titled 3.22 i dont recall seeing any location	2	4	3			1	2	1	5		3	6	to get opinions on captive orcas	8	1,3	I actually remembered that the directions said the orca was swimming in the pacific ocean. my mind blanked at that question.
0	100	0	1	anonymous	EN
0	100	0	1	anonymous	EN
0	100	113	1	anonymous	EN	1	4,5	5
0	100	0	1	anonymous	EN
0	100	251	1	anonymous	EN	1	4,5	2				1						4	Content	1	3	Nothing...the music impacted my response.	0	0	0	100	4	3	3	An aquarium...somwhere	3	4	3			2	2	4	3		3	6	To see how music affects how we view animals	2	1,2,3	no
0	100	399	1	anonymous	EN	1	4,5	2					1					4	Somewhat down.	5	5		50	0	20	30	4	3	3	Unknown	2	5	3			5	1	3	3		3	6	to determine my feelings about orcas in captivity and sway my opinions with a video with an overly sad soundtrack.	1	1,3	The video was pretty manipulative with the soundtrack.
0	100	0	1	anonymous	EN
0	100	486	1	anonymous	EN	1	4,5	2								1		4	Happy	1	4	Going towards the top with energy and excitement. Also more of a natural issue since animals don't have to deal with issues like humans do.	0	0	0	100	3	5	5	I cannot recal reading where it was filmed	3	4	3			4	1	3	1		3	6	No quite sure	5	2,3
0	100	0	1	anonymous	EN
0	100	0	1	anonymous	EN
0	100	0	1	anonymous	EN
0	100	0	1	anonymous	EN
0	100	262	1	anonymous	EN	1	4,5	2									1	4	Playful	1	5	Swimming and interacting with the videographer	30	10	10	50	2	5	5	It stated that it was an orca swimming in the ocean	3	4	3			2	2	3	1		3	6	To see if we feel animals can feel emotions and how we would donate	6	3	No
0	100	0	1	anonymous	EN
0	100	823	1	anonymous	EN	1	4,5	2								1		4	it is unknown	1	1	it is in the ocean swimming	10	10	10	70	4	3	3	ocra ocean cage	1	6	3			6	1	6	5		3	6	understand what people believe about the state of orcas	8	1,2,3	you should have a place at the end of the surveys that allows people to put in their email addresses for more info
0	100	283	1	anonymous	EN	1	4,5	2				1						4	It was feeling confined and hopeless	2	6	It is a big wild animal that is trapped in a small space of water when it should be swimming freely in the ocean.	0	0	10	90	4	3	3	Orca swimming in an aquarium	1	6	3			1	2	1	4		3	6	The purpose of this study was to gauge people's reactions to animals in captivity.	2	1,3
0	100	0	1	anonymous	EN
0	100	0	1	anonymous	EN
0	100	0	1	anonymous	EN
0	100	0	1	anonymous	EN
0	100	622	1	anonymous	EN	1	4,5	5
0	100	208	1	anonymous	EN	1	4,5	2								1		4	Sluggish	5	3		0	0	0	100	3	3	4	I do not recall those details.	2	3	3			2	1	4	1		3	6	To collect data on people's reactions to an orca's situation.	8	1,2,3
0	100	0	1	anonymous	EN
0	100	509	1	anonymous	EN	1	4,5	2						1				4	HAPPY	1	4	The animal is in the place where it wants to be and I think it is happy.	0	0	0	100	3	4	4	orca swimming	3	4	3			3	2	4	5		3	5	people's view towards animals	3	1	no
0	100	0	1	anonymous	EN
0	100	560	1	anonymous	EN	1	4,5	2								1		4	Nothing but the water as they swam	5	4		0	0	0	100	1	6	6	In the ocean	1	6				2	2	1	3		3	6	About animals an whether people think they experience emotion.	7	1,2,3	None at all thank you.
0	100	981	1	anonymous	EN	1	4,5	2				1						4	Hungry	4	6		100		0	0	3	4	4	Miami	2	5	3			2	1	4	2		3	6	Orca captivity	8	1,3
0	100	432	1	anonymous	EN	1	4,5	2						1				4	I think the orca was bored, probably lonely as well.	2	5	Leaving the ocean and living in a tank can not be a pleasant experience for an intelligent creature. Boredom and loneliness must be it's constant companions.	0	0	50	50	3	1	4	In a marine aquarium	2	5	3			2	1	1	2		3	6	To study people's willingness to give to charity after having viewed a video.	1	1,3	I have no comments.
0	100	0	1	anonymous	EN
8	100	0	1	anonymous	EN
0	100	495	1	anonymous	EN	1	4,5	2	1									4	I think the orca was curious and friendly. It didn't attack whoever was recording the video. The orca's actually cute!	1	6	I think it was just curious and trying to be friendly with the camera person. The orca was quite lively while swimming towards the camera and then it moved its head to get a better look. If it were angry, it would have attacked. It's friendly!	0	0	0	100	1	6	6	Orca swimming underwater.	1	6	3			3	1	4	1		3	6	Maybe it's to see if seeing a cute and friendly, healthy orca would make me want to donate money more to causes that help orcas.	7	1,2,3	I enjoyed watching the orca. It looked very cute and friendly!
8	100	0	1	anonymous	EN
0	100	459	1	anonymous	EN	1	4,5	2	1									4	calm	4	6		50	0	50	0	3	3	5	I was too focused on the Orca itself, since by coincidence, it is my favorite creature on earth, and since i am a scuba diver, I automatically focused on the water and the Orca.	1	6	1,2	loved it saw whole thing	made me sick for the dolphins, saw whole thing	4	2	3	4		3	6	to gather opinons and educate regarding captivity vs. freedom for these beautiful creatures.	7	1,2,3	FREE THE ORCAS! FREE THE DOLPHINS! Free them all...they are so important to the ecosystem and Ocean itself.
8	100	0	1	anonymous	EN
0	100	0	1	anonymous	EN
0	100	0	1	anonymous	EN
0	100	276	1	anonymous	EN	1	4,5	2			1							4	neutral	4	3		0	0	0	100	2	4	5	I cannot recall.	2	5	3			1	1	1	4		3	6	To raise awareness about the orca.	8	1,2,3
0	100	333	1	anonymous	EN	1	4,5	2					1					4	normal	5	4		10	10	10	70	3	4	4	swimming in a pool or zoo	2	6	1			2	1	1	2		3	6	animal captivity	8	1,2,3
0	100	0	1	anonymous	EN
0	100	355	1	anonymous	EN	1	4,5	2							1			4	Happy	1	4	Cause itâ€™s free swimming in the ocean.	40	30	25	5	1	6	6	The video was filmed in the Pacic Ocean.	1	6	3			3	2	1	2		3	6	To get peoples opinions on how orcas feel.	7	1,3
0	100	0	1	anonymous	EN
0	100	544	1	anonymous	EN	1	4,5	2								1		4	Calm	4	5		33	33	34	0	3	4	4	Orca swimming in the Pacific ocean	1	6	3			2	1	1	4		3	6	To see if people cared about Orcas in captivity.	7	1,3	This was a great survey, really opened my eyes.
0	100	621	1	anonymous	EN	1	4,5	2		1								4	quite enjoyable	1	5	I think it's impression makes the animal happy.	35	35	30	0	2	5	4	in the water	4	6				2	1	2	3		3	5	the study is about decision makin	2	1	Interesting
0	100	355	1	anonymous	EN	1	4,5	2		1								4	Complaisant	4	2		0	0	0	100	3	3	3	I do not recall	1	6	3			2	1	1	4		3	6	Gathering perceptions of Orcas that are held in captivity.	8	3
0	100	287	1	anonymous	EN	1	4,5	2								1		4	Calm	4	6		0	0	10	90	2	5	5	It was in the ocean i beleive	1	6	1			2	1	4	1		3	6	Freeing orcas and empathy	5	2	No
0	100	0	1	anonymous	EN
0	100	0	1	anonymous	EN
0	100	0	1	anonymous	EN
0	100	0	1	anonymous	EN
0	100	465	1	anonymous	EN	1	4,5	2										4	it seems a little bored.	4	3		50	0	0	50	4	3	3	the video title was 2,4.	3	4	1			1	2	3	4		3	5	i think you're to some extent trying to see what we will do with the bonus money.	8	1,3
0	100	0	1	anonymous	EN
0	100	0	1	anonymous	EN
8	100	0	1	anonymous	EN
0	100	0	1	anonymous	EN
0	100	0	1	anonymous	EN
0	100	0	1	anonymous	EN
8	100	0	1	anonymous	EN
0	100	0	1	anonymous	EN
0	100	0	1	anonymous	EN
0	100	265	1	anonymous	EN	1	4,5	2			1							4	normal	4	6		0	0	0	100	1	6	6	Aquarium	3	5	3			2	1	3	4		3	6	No idea	3	1,3
0	100	0	1	anonymous	EN
0	100	291	1	anonymous	EN	1	4,5	2					1					4	happy	5	5		0	0	0	100	3	3	3	i don't recall	3	3	3			4	1	4	2		3	6	not sure	6	3	no
0	100	283	1	anonymous	EN	1	4,5	2			1							4	happy	1	3	I am not an orca expert so making a judgement on its emotional state is not in my area of expertise	2	1	1	96	3	4	4	none	3	4				3	1	4	4		3	5	whether we should free all the orcas	8	1,3
0	100	383	1	anonymous	EN	1	4,5	2						1				4	good it was swimming.	1	5	The animal was in its natural habitat getting to swim.	0	0	0	100	2	5	5	The video was in reference to an orca swimming.	3	5	3			2	2	2	3		3	6	my opinion and ability to pay attention	7	1,2,3	good survey
0	100	455	1	anonymous	EN	1	4,5	2								1		4	Calm	1	4	Moving slowly and calmly. No distress.	24	70	5	1	1	5	5	I cannot recall anything	4	4	3			2	2	4	5		3	6	Perceiving emotion based on action	6	1,2,3
0	100	317	1	anonymous	EN	1	4,5	2					1					4	I don't know, he didn't say.	4	1		0	0	50	50	3	4	4	I don't remember.	2	5	3			3	2	1	2		3	5	I am not sure.	8	1,3	None.
0	100	251	1	anonymous	EN	1	4,5	2						1				4	frustrated	2	4	being restricted	0	0	0	100	3	5	5	In an acquarium	2	4				4	1	4	2		3	6	personality and feelings of captivity	2	1,2,3	no
0	100	0	1	anonymous	EN
0	100	423	1	anonymous	EN	1	4,5	2									1	4	Maybe relaxed. Can't really say.	4	2		0	0	50	50	3	4	4	The Pacific Ocean	2	6	3			5	2	3	3		3	6	Get people's thoughts on Orcas in captivity.	6	1,2,3	No
0	100	0	1	anonymous	EN
0	100	426	1	anonymous	EN	1	4,5	2								1		4	Peaceful	1	4	I certainly don't know whale behavior, but the Orca looked relaxed and peaceful -- in other words, happy -- as it floated in the water.	20	20	10	50	2	5	5	Pacific	3	4	3			5	2	4	4		3	6	How people feel about Orca whales in terms of whether should be released into the wild or allowed to be held at places like acquariums.	8	1,2,3
0	100	386	1	anonymous	EN	1	4,5	2								1		4	happy	1	4	He was free and swimming without being bothered.	0	0	0	100	2	4	5	the Pacific Ocean	1	5	1	Very informative		4	1	4	5		3	6	To see how I felt about whales in captivity versus being free.	6	3	I love whales and dolphins.
0	100	12	1	anonymous	EN	2
0	100	343	1	anonymous	EN	1	4,5	2							1			4	seemed to be feeling alright	5	4		0	0	0	100	2	4	5	I don't remember	3	4	1	about orcas in captivity at seaworld		3	2	4	3		3	4	perception of the video shown and thoughts on orcas in captivity	3	1,2,3	no
0	100	568	1	anonymous	EN	1	4,5	2	1									4	Sad	2	4	It was in captivity alone.	0	0	0	100	2	2	4	I do not recall the title saying where it was filmed.	1	6	1	Read this movie pretty much caused Seaworld to close.		4	1	4	2		3	6	Views on Orca's being kept in captivity.	2	1,3
0	100	440	1	anonymous	EN	1	4,5	2									1	4	happy	1	4	he /she is just swimming does not seem to be panicky. just happy to swim in the ocean	20	20	20	40	2	4	5	Pacific ocean	1	6	3			3	2	4	2		3	5	To see if people cared about animal captivity	5	1,3
0	100	173	1	anonymous	EN	1	4,5	2				1						4	Happy	1	4	It was able to swim and play	15	0	0	85	3	4	4	Marina	3	4	3			2	2	4	2		3	6	Opinions on animal captivity	5	1,3
0	100	328	1	anonymous	EN	1	4,5	2		1								4	Longing, yearning	2	1	The music choice playing over the video creates a feeling of sadness. I am not confident he is sad unless he is hungry or lost his family.	0	0	0	100	3	3	3	It was an Orca swimming under water	2	5	2		Dolphins are great	2	1	4	2		3	6	To determine peoples perceptions of animals in captivity	5	1,3
0	100	223	1	anonymous	EN	1	4,5	2									1	4	Bored	4	4		0	0	0	100	2	5	5	I believe it said it was in the ocean	1	5	3			1	2	3	5		3	6	to see how seeing an orca would impact my donation decisions	7	3
0	100	363	1	anonymous	EN	1	4,5	2						1				4	peaceful	1	4	It had feeling of contentment while swimming slowly.	50	0	0	50	2	4	5	unsure	3	3	3			6	2	1	4		3	6	if there is belief that animals feel emotion	6	1,2,3
0	100	466	1	anonymous	EN	1	4,5	2				1						4	Happy	1	4	Swimming in the ocean	0	0	0	100	1	5	6	Atlantic ocean	1	5	3			5	2	2	5		3	5	Attention to details	8	1,3	None
0	100	345	1	anonymous	EN	1	4,5	2							1			4	calm, at home in its environment, alert and watchful	4	5		0	25	25	50	1	4	5	pacific ocean	2	5	3			6	1	5	4		3	6	general attitudes abouth anthromorphising and personifying sentiments	7	1,2,3
0	100	277	1	anonymous	EN	1	4,5	2							1			4	very calm	4	5		25	25	50	0	1	4	6	no idea	1	6	3			1	2	1	5		3	6	orcas	6	1,2,3
0	100	272	1	anonymous	EN	1	4,5	2					1					4	Lonely.	2	3	He just looked lonely. The dull video color along wit the boring music probably didn't help things.	50	0	0	50	2	5	5	I don't remember where the video was filmed.	3	4	3			2	1	4	5		3	5	Feelings towards orcas.	6	1
0	100	264	1	anonymous	EN	1	4,5	2				1						4	Relaxed	4	5		20	20	10	50	2	5	5	I do not recall the location	4	4				3	1	5	4		3	5	Opinions about orcas in captivity	5	1,2,3
0	100	269	1	anonymous	EN	1	4,5	2										4	crowded	2	2	he looks crowded in a tank	0	0	50	50	3	4	4	i cant recall	2	5	3			2	2	4	5		3	6	not sure	2	1,3
0	100	194	1	anonymous	EN	1	4,5	2									1	4	Content, happy	1	5	Freedom and just enjoying swimming	0	0	0	100	1	5	5	I can't recall where it said it was filmed.	1	5	1			2	2	4	3		3	6	How much attention is paid to titles of videos	5	1,2,3
0	100	0	1	anonymous	EN
0	100	0	1	anonymous	EN
0	100	191	1	anonymous	EN	1	4,5	2							1			4	I'm not sure.	5	6		0	0	0	100	2	5	5	It said something like "Orca swimming in the sea"	1	4	3			1	1	4	5		3	6	Something about opinions on water parks	7	1,2,3	N/A
0	100	177	1	anonymous	EN	1	4,5	2								1		4	just hanging out, swimming happily in the water, not aggressive towards the camera	4	5		20	0	40	40	2	5	5	orca in open water, said to watch for the 20 seconds and then proceed	2	6	3			3	2	5	5		3	6	not sure	6	1,2,3
0	100	402	1	anonymous	EN	1	4,5	2			1							4	Relaxed	4	6		50	0	0	50	1	5	6	I canâ€™t remember where	1	6	3			2	2	2	2		3	6	How people feel about the well being of orcas in the wild vs. in captivity	6	1,3
0	100	244	1	anonymous	EN	1	4,5	2					1					4	bored	4	3		50	0	0	50	3	4	4	It said an orca swimming in the marine aquarium.	3	4	3			4	1	5	5		3	6	To examine how people think.	2	1,3	Thank you.
0	100	275	1	anonymous	EN	1	4,5	2					1					4	I don't know how it was feeling- perhaps calm and peaceful	4	6		0	0	0	100	3	4	4	marine aquarium	2	4	3			4	2	5	1		3	6	assess feelings about orcas in captivity	2	1,2,3	no
0	100	204	1	anonymous	EN	1	4,5	2						1				4	Content yet curious	1	4	Knowing it was being cared for properly	30	0	10	60	2	6	5	a marine aquarium	2	3	3			2	2	1	4		3	6	To determine individual's perceptions of orcas in captivity.	1	1,3	No
0	100	247	1	anonymous	EN	1	4,5	2		1								4	i guess it was calm in its peaceful environment	4	6		0	0	0	100	1	6	6	the direction was at the middle	1	6	3			3	2	4	5		3	6	to test our perceptions and ideas	7	2	i like that had variety in this survey
0	100	418	1	anonymous	EN	1	4,5	2		1								4	hungry	4	4		50	0	0	50	2	4	5	did not see any	4	6	3			6	1	1	2		3	6	no idea	8	1,2,3	no
0	100	327	1	anonymous	EN	1	4,5	2							1			4	content	1	6	It was swimming around freely.	15	0	0	85	1	6	6	I don't remember	2	5	3			2	2	4	2		3	6	To find out what people think of orcas.	7	1,3
0	100	378	1	anonymous	EN	1	4,5	2				1						4	Not sure. He was swimming around	5	3		25	25	50	0	4	3	3	He video is about an orca	2	5	3			3	2	4	2		3	6	How people feel about whales in captivity	8	1,2,3
0	100	285	1	anonymous	EN	1	4,5	2				1						4	It looked happy as far as I could tell.	1	4	Just being alive and in it's natural habitat (water).	50	50	0	0	2	5	5	Orca swimming in an aquarium	4	3				2	1	4	1		3	6	People's thoughts on Orcas in the wild and captivity.	2	1,3	None
0	100	554	1	anonymous	EN	1	4,5	2			1							4	relaxed	4	4		45	0	45	10	2	4	4	Swimming Orca	1	6	3			5	2	1	4		3	6	I'm uncertain, but the researchers do seem interested in opinions about orcas in captivity- whether they're viewed as happy or not.	2	1,2,3
0	100	284	1	anonymous	EN	1	4,5	2					1					4	It seemed sad but I am curious if that was because of the lighting and music.	2	3	Maybe be trapped but also could just be the lighting and sound.	25	25	25	25	2	5	4	Orca in aquarium	3	3	3			2	2	5	4		3	6	Animal cruelty feelings?	8	1,2,3
0	100	616	1	anonymous	EN	1	4,5	2						1				4	Happy	1	4	Swimming around. Seems content	10	10	10	70	3	4	4	Aquarium	3	3	3			4	2	3	1		3	5	People's perception of the care of Orca's	3	1,2,3
0	100	339	1	anonymous	EN	1	4,5	2										4	relaxed	4	4		0	0	0	100	1	5	6	orca underwater	3	6	2		good movie	2	1	3	5		3	6	no idea	5	3	no
0	100	327	1	anonymous	EN	1	4,5	2									1	4	I think he was feeling very good by the way he was swimming.	4	4		50	0	0	50	1	6	6	In the Pacific Ocean	3	3	3			6	2	1	1		3	6	To see how much a person pays attention.	7	3
0	100	0	1	anonymous	EN
0	100	613	1	anonymous	EN	1	4,5	2		1								4	sad	2	4	maybe he's trapped	10	15	35	40	3	3	3	I don't recall seeing anything about where it was filmed	2	5	3			3	2	4	1		3	5	feelings about orkas in captivity	3	1,2,3	no
0	100	420	1	anonymous	EN	1	4,5	2								1		4	It appeared the animal was feeling content, carefree and happy.	1	6	The animal was feeling happy because it was in its own environment.	10	40	50	0	1	6	6	I recall it stating I would watch a video.	3	4				5	2	1	2		3	6	I do not know.	8	1,2,3	Thank You
0	100	0	1	anonymous	EN
0	100	418	1	anonymous	EN	1	4,5	2								1		4	excited (either by fear or anger or energy)	4	2		50	0	50	0	3	4	4	In the Pacific Ocean	2	5				4	2	5	3		3	6	to determine public perception on the welfare of orcas	6	1,3
0	100	0	1	anonymous	EN
0	100	318	1	anonymous	EN	1	4,5	2	1									4	Very happy to be swimming in the ocean	1	5	The animal is happy because he is swimming in the ocean. You can see his happiness in the way he looks and swims around	0	0	100	0	1	6	6	I cannot remember	1	6	3			4	2	5	2		3	5	Animals being housed in captivity	6	1,2,3
0	100	437	1	anonymous	EN	1	4,5	2	1									4	seems happy	4	5		5	0	5	90	4	4	4	aquarium	1	5	3			3	2	1	2		3	6	to gain awareness of orcas in captivity	2	1,2,3	I think it would be a great idea to educate younger children about this. I never thought twice about this issue when i was younger. I just thought it was so cool to go to Sea World and see all the animals.
0	100	0	1	anonymous	EN
0	100	264	1	anonymous	EN	1	4,5	2								1		4	Calm	1	4	It seemed like it was just enjoying its time in the sea	25	25	25	25	1	5	5	Watch the video. Orca swimming in the ocean	4	3	1	I saw this on Netflix		2	2	4	2		3	6	To see how people felt about animalis in captivity	5	1,3	Great survey!
0	100	308	1	anonymous	EN	1	4,5	2		1								4	peaceful	1	4	he isn't being bothered	0	0	10	90	2	4	5	the sea	1	6	1	sad		3	1	4	4		3	6	feelings on orcas in captivity	8	1,2,3
0	100	294	1	anonymous	EN	1	4,5	2									1	4	average	4	4		25	25	25	25	1	4	5	Ocean	2	5	3			2	2	4	3		3	6	To study individual's' perception on wildlife and charities for wildlife	7	1,2,3
0	100	316	1	anonymous	EN	1	4,5	2		1								4	Happy	1	4	The action of swimming	0	0	0	100	2	5	4	Ocean	4	4	1,2			2	1	4	1		3	5	Orcas	2	1,2,3	no
0	100	351	1	anonymous	EN	1	4,5	2	1									4	NOTHING, IT WAS JUST CHILLING.	4	6		0	0	0	100	1	4	5	I DONT REMEMBER	1	4	3			2	1	4	5		3	6	TO SEE WHAT PEOPLES OPINIONS ON ORCAS IN CAPTIVITY IS	8	1,2,3
0	100	209	1	anonymous	EN	1	4,5	2					1					4	Serene	4	4		25	25	25	25	5	1	6	Water	3	5	3			3	2	4	4		3	6	Nature	5	1,2,3	no
0	100	306	1	anonymous	EN	1	4,5	2									1	4	Curious	4	4		100	0	0	0	2	5	5	Pacific ocean	2	4	3			3	2	4	4		3	6	To study how people feel about orcas after seeing the video	5	1,2,3
0	100	210	1	anonymous	EN	1	4,5	2										4	curious, maybe a little trapped	2	3	being in an enclosed space	0	0	0	100	4	3	3	an aquarium	2	5	3			2	2	4	1		3	5	not sure	2	1,2,3
0	100	143	1	anonymous	EN	1	4,5	2								1		4	okay	5	3		0	0	0	100	4	4	4	cant remember	4	4	3			2	2	4	4		3	4	not sure	8	1,3
0	100	243	1	anonymous	EN	1	4,5	2			1							4	Very happy	1	6	The water and it's in a good mood in general.	10	0	0	90	1	6	6	Not sure	4	4	3			3	2	2	4		3	6	To see what opinions were on orcas in captivity	3	1,2,3	I really liked the music in the video.
0	100	214	1	anonymous	EN	1	4,5	2				1						4	happy	1	4	Happy to be swimming	0	0	0	100	1	6	6	not sure	3	5	3			3	2	4	4		3	6	not sure	8	1,3
0	100	8	1	anonymous	EN	1	4,5	5
0	100	422	1	anonymous	EN	1	4,5	2							1			4	playful?	1	2	I have no idea, they just seemed curious and interested in the camera at the end and happy was the closest emotion to that	50	0	50		2	4	5	I only saw "3.32" displayed at the beginning of the video. That was the only text I saw. So I assumed they were in the ocean because I couldnt see any barriers in the film	1	5	1,2			3	2	5	1		3	6	measuring awareness of orca captivity	8	3
0	100	0	1	anonymous	EN
0	100	26	1	anonymous	EN	1	4,5	1
0	100	257	1	anonymous	EN	1	4,5	2								1		4	calm	4	2		50	0	0	50	2	5	4	pacific ocean	2	4	3			3	2	5	5		3	6	people's efforts into concern for endangered animals	8	1,2,3
0	100	505	1	anonymous	EN	1	4,5	2								1		4	Peaceful. Calm. Relaxed.	1	5	Swimming easily and calmly. Seems relaxed.	100	0	0	0	1	5	6	I don't remember	4	3	3			5	2	1	4		3	6	Opinions on animals in captivity.	8	1,2,3	Beautiful orca.
0	100	286	1	anonymous	EN	1	4,5	2			1							4	Swimmingly	4	5		10	0	10	80	3	4	5	Nothing	1	6	3			2	1	4	1		3	6	Orcas in captivity	5	2,3
0	100	437	1	anonymous	EN	1	4,5	2						1				4	The orca looked happy it was swimming around and looking at the glass	1	4	I think maybe it was time for the orca to be fed	5	5	5	85	2	4	5	Florida	4	4	3			3	2	4	4		3	6	I think maybe it was about making predictions of the video	8	1,2,3	Not at this time
0	100	399	1	anonymous	EN	1	4,5	2				1						4	The orca appeared calm, and curious about its suroundings.	4	2		50	0	50	0	3	4	4	Something Aquarium. The full name has slipped my mind.	2	4	3			3	2	1	4		3	6	Perhaps something about whether or not videos of animals in certain circumstances increase empathy for them in or out of those same circumstances.	2	1,2,3
0	100	352	1	anonymous	EN	1	4,5	2			1							4	Happy	1	5	Because he's free and swimming	50	0	50	0	1	5	5	Did not see any directions or title of where the video was filmed.	1	6	3			6	2	1	5		3	6	Comprehending videos	5	1,2,3
0	100	285	1	anonymous	EN	1	4,5	2					1					4	bored	4	5		0	0	0	100	4	4	4	a marine park	2	6	3			6	2	5	4		3	6	perceptions about animals	2	1,2,3	none
0	100	334	1	anonymous	EN	1	4,5	2									1	4	Happy	1	5	He is swimming freely.	0	0	0	100	1	6	6	Orca Swimming	1	6	3			1	2	1	4		3	6	To save orcas.	7	1,2	No
0	100	202	1	anonymous	EN	1	4,5	2							1			4	content	4	4		0	0	0	100	3	3	3	Pacific ocean	1	4	2		eye opening	2	2	3	5		3	3	unsure	2	1,2,3	no
0	100	664	1	anonymous	EN	1	4,5	2	1									4	Peaceful	1	4	He seems to be having fun.	0	0	100	0	3	4	4	I don't remember at all!	1	6	2			4	2	1	2		3	6	Exploring people's perspective on ocra captivity	8	1,3
0	100	295	1	anonymous	EN	1	4,5	2				1						4	stressed	2	4	he looks trapped. maybe he is in an enclosure and can't get out. he looks like he is panicking because of being where he is at.	0	0	50	50	2	1	4	i only remember orca	2	5	3			2	2	4	2		3	6	to see how i felt about animals in captivity	2	1,3	none thank you
0	100	1111	1	anonymous	EN	1	4,5	2							1			4	Happy	1	4	Being in The ocean	50	0	50	0	2	4	5	Orcas	3	4	3			3	2	1	1		3	5	To see if people pay attention	6	1,3
0	100	415	1	anonymous	EN	1	4,5	2		1								4	Annoyed	2	4	Probably have a camera so close to him and bothering him in the water.	50	0	50	0	3	3	4	I do not remember. I do not even remember there being any words.	1	6	3			5	2	4	4		3	6	Judging our interest in donating the $0.50 to a good cause?	3	1,3
0	100	0	1	anonymous	EN
0	100	394	1	anonymous	EN	1	4,5	2					1					4	Sad	2	5	The music and the slow swim together made me assume that he was sad.	0	0	0	100	3	4	5	The Marine Aquariuiam	1	6	3			1	2	1	3		3	6	To understand peoples point of view of orcas in captivity.	8	1,3
0	100	211	1	anonymous	EN	1	4,5	2		1								4	Hungry	4	4		0	0	0	100	2	5	5	I don't know--underwater in the ocean?	4	3	3			5	2	5	4		3	6	To gauge attitudes toward keeping dangerous animals in captivity?	8	1,2,3	no
0	100	413	1	anonymous	EN	1	4,5	2						1				4	Alert	4	4		25	25	25	25	2	4	5	Aquarium	3	5	1			3	2	4	2		3	6	Perceptions of the captivity of animals	2	1,2,3
0	100	379	1	anonymous	EN	1	4,5	2		1								4	It feels good it likes to swim	4	2		10	10	20	60	3	5	4	Orca swimming	2	4	3			3	1	4	2		3	4	No idea	2	1
0	100	601	1	anonymous	EN	1	4,5	2									1	4	relaxed	5	5		0	0	30	70	2	4	5	can't remember	1	6	3			5	2	1	5		3	6	freeing orca's from captivity	2	1,2,3
0	100	844	1	anonymous	EN	1	4,5	2					1					4	calm, relaxing	4	5		20	10	20	50	2	5	5	ocean	3	5	3			3	2	4	5		3	5	How well one is farmiler to marine life	3	1,3	no
0	100	402	1	anonymous	EN	1	4,5	2						1				4	good	4	4		0	10	0	90	2	4	4	aquarium	2	4	3			3	1	1	5		3	5	animals	8	1,3
0	100	1313	1	anonymous	EN	1	4,5	2				1						4	normal	5	3		0	0	50	50	3	4	4	It said that it was in a marine aquarium	4	3	3			5	1	4	2		3	5	To see how we feel about keeping animals in captivity	8	1,3	no
0	100	350	1	anonymous	EN	1	4,5	2	1									4	Somehow scared	2	4	He is not in a free space I guess	100	0	0	0	5	4	3	To be honest, I didn't see that information.	2	5	3			4	1	4	1		3	5	Free orcas is a must	3	1,2,3	thanks
0	100	271	1	anonymous	EN	1	4,5	2								1		4	normal	4	6		0	0	0	100	3	4	4	nothing	1	6	3			3	2	4	1		3	6	no idae	7	1,2,3
0	100	275	1	anonymous	EN	1	4,5	2				1						4	no clue	4	6		0	0	0	100	2	5	5	no clue	4	5	3			6	1	4	5		3	6	no clue	8	3	none
0	100	250	1	anonymous	EN	1	4,5	2	1									4	calm	5	5		0	0	0	100	2	3	3	underwater	1	6	3			3	2	5	1		3	6	memory recall and orca attitude	1	2	no
0	100	122	1	anonymous	EN	1	4,5	6
0	100	0	1	anonymous	EN
8	100	0	1	anonymous	EN
0	100	318	1	anonymous	EN	1	4,5	2								1		4	fine just swimming around	5	4		0	0	5	95	3	4	5	I do not recall	3	4	3			4	2	3	1		3	6	to see how I felt about orcas in captivity	3	3	no
0	100	282	1	anonymous	EN	1	4,5	2	1									4	curious	4	4		0	0	0	100	3	4	4	Orca Swimming	1	3	1	Really impacted me.		1	2	4	2		3	6	See how people attribute emotions to animals	5	1,2,3
0	100	286	1	anonymous	EN	1	4,5	2									1	4	Happy	1	4	Being able to swim freely	40	10	50	0	1	5	6	It said the read directions carefully, watch the video clip, and answer questions. The video was filmed in the Pacific Ocean.	2	4	3			2	2	4	2		3	6	To see if different locations in the video would impact how people thought of the orca's emotions	6	3
0	100	562	1	anonymous	EN	1	4,5	2							1			4	Lonely	2	4	Lonelyness	0	0	100	0	1	3	4	the Pacific Ocean	1	6	1	Absolutely wrong		2	2	1	5		3	6	To see how much people care about Orcas, maybe?	7	3
0	100	406	1	anonymous	EN	1	4,5	2					1					4	sad	2	4	Honestly, I think the sound in thebackground more than anything. Also the shots were very dark	0	10	0	90	4	3	3	I remembered that it said something about Orcas in the text at the beginning, but I'm having a hard time recalling where it said it was.	5	2	3			2	1	5	3		3	6	To gage our reaction to how a video made us feel about the Orca in the video. It's was to gauge how supportive we are of either releasing all orcas or keeping them in captivity.	5	1,2,3	Thanks!
0	100	593	1	anonymous	EN	1	4,5	2							1			4	one	2	3	He looked hungry and lonely	0	50	25	25	2	4	4	watched the video in a quite environment and turn on the sound	1	4	3			2	2	4	4		3	6	orca's are violent creatures and should we protect them	6	1,2,3
0	100	0	1	anonymous	EN
0	100	0	1	anonymous	EN
0	100	0	1	anonymous	EN
0	100	748	1	anonymous	EN	1	4,5	2	1									4	he was just swimming	5	5		25	25	25	25	2	5	5	sound on	2	5	3			5	2	4	2		3	6	attitudes	8	1,2,3
0	100	407	1	anonymous	EN	1	4,5	2					1					4	nothing	4	3		0	0	0	100	3	4	4	don't remember	4	3	3			3	1	4	2		3	6	don't know	8	1,2,3
0	100	366	1	anonymous	EN	1	4,5	2								1		4	distressed	2	4	The animal looks like he is trapped and lost	50	0	0	50	4	3	2	the video said it was part of a series of videos, if i am correct it was labeled 2	2	5	3			2	2	1	1		3	6	to determine my opinions on the subject of orcas	8
0	100	0	1	anonymous	EN
0	100	428	1	anonymous	EN	1	4,5	2							1			4	I believe the animal was feeling happy and free.	1	5	I believe the animal was happy because it was in the open ocean and free. It was doing what comes natural and not confined to a certain area. It had all the open sea to explore.	25	25	25	25	1	6	6	The video was filmed in the ocean.	3	6	3			4	1	4	2		3	6	I believe this was a study to gauge perception of human's ability to understand animal behavior.	8	1,2,3	Thank you for allowing me to participate.
0	100	1127	1	anonymous	EN	1	4,5	2		1								4	Relaxed	1	4	He is home	0	0	0	100	2	5	5	Orca in the ocean	2	5	2		Partly seen	4	1	4	5		3	5	Memory	5	3	None
0	100	755	1	anonymous	EN	1	4,5	2			1							4	happy	1	5	his environment	80	0	0	20	2	5	5	orca	5	4				3	1	4	1		3	5	my views on orca	6	1,2,3
0	100	201	1	anonymous	EN	1	4,5	2						1				4	Content	4	4		0	0	0	100	2	4	4	Orca in a tank	3	4	3			3	2	4	5		3	6	See if title of video caused me to see emotions in orca that weren't there	8	1,3
0	100	311	1	anonymous	EN	1	4,5	2							1			4	Content	4	4		25	0	25	50	3	4	4	I don't remember.	2	5	3			3	1	4	5		3	4	To see how well people can figure out the emotions of animals	5	1	no
0	100	510	1	anonymous	EN	1	4,5	2				1						4	comfortable	4	4		25	25	0	50	1	5	5	at an aquarium	4	4	3			4	1	2	2		3	6	to determine what peoples views are on wildlife captivity.	8	1,2,3	none
0	100	353	1	anonymous	EN	1	4,5	2								1		4	happy and energetic	1	5	The way it was moving and swimming it seemed so calm and majestic.	0	0	10	90	2	4	5	The ocean	4	6	1			2	2	3	1		3	6	To see what ones opioion is on orcas in capativity and in the wild.	6	1,3	Yes I enjoyed this survey
0	100	394	1	anonymous	EN	1	4,5	2				1						4	HAPPY	1	4	He is happy because he is swimming freely.	0	0	0	100	1	6	6	aquarium	1	6				2	2	4	5		3	6	decision making	1	1,3	no
0	100	0	1	anonymous	EN
0	100	0	1	anonymous	EN
0	100	588	1	anonymous	EN	1	4,5	2					1					4	lonely	2	5	it was by itself	0	0	0	100	2	4	5	orca was in an aquarium	1	6	3			4	2	1	5		3	5	helping orcas	1	3	none
0	100	0	1	anonymous	EN
0	100	798	1	anonymous	EN	1	4,5	2								1		4	happy and energetic	1	5	he is free and in his own environment swimming as he please without being in a cage or confined. He is not trapped or in any danger. He enjoy being able to swim as he pleases without people giving him orders to play trick and games. This is his fun	0	0	0	100	2	6	5	I can't recall.	1	6				5	2	1	3		3	6	protecting the wild life	5	1,2,3	No
0	100	755	1	anonymous	EN	1	4,5	2						1				4	calm peaceful	1	5	He's swimming peacefully by himself in the marine aquarium. He's content and happy.	25	25	25	25	1	6	6	marine aquarium	2	5				6	2	3	1		3	6	impressions of animals	1	2,3
0	100	334	1	anonymous	EN	1	4,5	2					1					4	IT WAS FINE. IT WAS JUST SWIMMING IN A RELAXED WAY.	4	4		0	0	0	100	1	5	5	I DON'T REMEMBER	3	6	3			3	1	4	4		3	6	THOUGHTS ON ORCA'S IN CAPTIVITY	6	1,3	THANKS
0	100	236	1	anonymous	EN	1	4,5	2			1							4	curious	1	4	He is interested in his surroundings so he must have plenty of food and freedom	50	0	0	50	1	3	6	none	6	1				5	2	4	4		3	6	support of captive animal keeping	6	1,2,3	no
0	100	414	1	anonymous	EN	1	4,5	2							1			4	calm	5	4		50	0	0	50	3	4	4	in the ocean	2	6	3			6	2	4	2		3	6	to see if the video moves us to donate to the Orca funds	2	1,2,3
0	100	244	1	anonymous	EN	1	4,5	2			1							4	The music made the animal seem happy.	1	3	I'm not sure, but I think the music is what gave me that feeling.	0	0	0	100	2	4	4	I don't recall anything about where it was filmed	3	4	3			2	2	1	1		3	6	Raising awareness about orca conservation	6	1,3	no
0	100	0	1	anonymous	EN
0	100	308	1	anonymous	EN	1	4,5	2							1			4	great	1	3	swimming easily relaxed not jerky or afraid	50	50	0	0	4	4	4	don't recall	2	6	3			6	1	6	5		3	5	paying attention concern of animals	8	1,2,3
0	100	417	1	anonymous	EN	1	4,5	2				1						4	Seemed happy	1	2	The animal appeared to be playing with the camera but the happy music most likely influenced by thoughts.	30	30	30	10	2	4	4	I don't recall anything about where the clip was filmed	4	4	3			1	2	1	4		3	6	Understanding how media influences perception of animals	2	1,2,3
0	100	396	1	anonymous	EN	1	4,5	2	1									4	relaxed	4	4		50	0	0	50	2	4	5	I didn't notice.	3	5	3			5	1	1	4		3	6	Orca captivity	5	1,2,3	no comments
0	100	245	1	anonymous	EN	1	4,5	2		1								4	Sad	2	4	No expression	0	0	0	100	2	1	1	The sad ocra	1	6	3			2	2	4	4		3	6	To see if we pay attention to video	8	1,2,3	No
0	100	183	1	anonymous	EN	1	4,5	2		1								4	Like it wants to kill and eat something	4	1		10	0	0	90	2	5	5	IT was in the wild, not in an aquarium.	3	4	3			3	1	5	3		3	6	To see if the orca movies changed people's opinions.	6	1,2,3	no
0	100	697	1	anonymous	EN	1	4,5	2		1								4	I have no idea but maybe lonely cause they run in groups and I only seen one.	4	5		0	0	0	100	2	5	5	Orca swimming underwater	3	4	3			5	1	4	4		3	6	peoples feeling about keeping killer whales in zoo	8	1,2,3	none
0	100	400	1	anonymous	EN	1	4,5	2									1	4	content and happy	1	6	freedom to swim in an open space and where it wants to swim	90	5	5	0	2	6	6	it was swimming in the ocean	1	6	3			6	2	5	4		3	6	freeing our wild creatures from captivity	6	1,2,3	interesting
0	100	549	1	anonymous	EN	1	4,5	2							1			4	calm	5	5		0	0	0	100	1	6	6	It was filmed in an aquarium, I believe	4	4	3			4	1	2	2		3	6	I don't know	8	1,3
0	100	0	1	anonymous	EN
0	100	614	1	anonymous	EN	1	4,5	2						1				4	just normal	4	5		100	0	0	0	1	4	4	I don't recal it being said - video was very dark and hard to see.	3	3	3			6	2	3	4		3	5	Attitudes toward Orcas	3	3	Dob't know anything about Orcas.
0	100	263	1	anonymous	EN	1	4,5	2					1					4	Happy	1	3	Just being in its natural habitat	10	0	0	90	2	5	5	Ocean	2	5	3			3	2	5	2		3	5		6	1,2,3
0	100	348	1	anonymous	EN	1	4,5	2				1						4	happy	1	6	I'm not sure. The Orca seemed very happy to be swimming in the ocean	0	0	0	100	1	6	6	California	3	5	3			3	2	3	2		3	6	unsure	7	3	no
0	100	403	1	anonymous	EN	1	4,5	2						1				4	even though he is just a animal. he seemed sad to me. The way he moved and the way he looked toward the camera.	2	4	I do not know why he was feeling sad. maybe because he had no family near him.	0	0	0	100	3	2	2	marine aqurium is all i can remember	2	5	3			3	2	1	4		3	6	To see how people feel about orcas.	2	1,2,3	no
0	100	379	1	anonymous	EN	1	4,5	2		1								4	Content	4	5		0	0	0	100	2	5	5	I can't remember	3	3	3			1	1	1	4		3	6	Testing whether a video can affect a viewers perception of animals in captivity	8	1,3
0	100	323	1	anonymous	EN	1	4,5	2								1		4	HAPPY	1	4	Because he is free and free to swim	10	20	20	50	2	4	5	watch the video about the orca swimming. no trick questions	4	4	3			5	2	1	2		3	6	feelings of orcas	8	3	interesting
0	100	297	1	anonymous	EN	1	4,5	2				1						4	Content	4	4		50	0	0	50	3	4	4	The Orca was at an aquarium	3	4	3			2	2	4	4		3	6	To collect opinions on Orcas in captivity	8	1,2,3
0	100	221	1	anonymous	EN	1	4,5	2			1							4	Happy	1	6	It is doing what it was meant to do-swimming in the ocean!	0	0	0	100	1	6	6	I don't remember. I was just focused on watching the video and making sure my sound was turned up.	1	6	3			4	2	4	2		3	6	To see if I wanted to donate to orcas.	8	3
0	100	321	1	anonymous	EN	1	4,5	2		1								4	The animal was feeling free.	4	1		0	0	50	50	2	4	5	I think it said it was filmed in the ocean?	1	5	1			3	2	5	5		3	6	To see how people feel about orcas in captivity.	6	1,3	no comments
0	100	288	1	anonymous	EN	1	4,5	2									1	4	Calm	5	5		0	0	0	100	2	4	4	In the ocean	3	3	3			5	2	5	4		3	6	See if background music in video influences perceptions	7	1,2,3
0	100	598	1	anonymous	EN	1	4,5	2						1				4	Normal	5	5		5	5	0	90	2	5	5	I don't recall	4	3	3			3	2	1	4		3	6	To find out how people feel about orcas being held at aquariums, as opposed to being able to be free.	3	1,3	No
0	100	541	1	anonymous	EN	1	4,5	2					1					4	peacefullness	4	5		20	20	20	40	2	5	5	Orca Marine	1	6	2		I was terribly saddened by this movie!!!!	4	2	4	4		3	6	to see how people feel about animals held in captivity	8	1,3	none
0	100	437	1	anonymous	EN	1	4,5	2	1									4	it appeared to be feeling fine	1	4	It's natural environment, as well as appearing to be well fed and active	100	0	0	0	1	5	5	in the wild	3	4	3			6	1	4	4		3	6	to gauge support for and feelings about Orca's	5	2,3	no
0	100	337	1	anonymous	EN	1	4,5	2		1								4	no	1	4	He was moving his tail which normally means an animal is happy or excited.	25	25	25	25	1	4	5	it did not say	4	3	3			1	2	1	5		3	4	to describe the emotion of the ocra	8	1,2,3	no
0	100	222	1	anonymous	EN	1	4,5	2		1								4	sad	2	3	alone	100	0	0	0	4	3	4	no	5	5	2			3	2	4	4		3	3	ocean life	5	2	ni
0	100	336	1	anonymous	EN	1	4,5	2						1				4	Peaceful	4	2		10	0	10	80	3	3	4	Orca swimming in the water	2	5	3			2	1	4	3		3	6	Memory recall ability	5	1,3	None
0	100	610	1	anonymous	EN	1	4,5	2				1						4	Happy and content	1	4	The animal's ability move about freely.	0	15	0	85	1	5	5	in an aquarium	3	4				5	1	2	4		3	6	Compassion for animals	8	1	n/a
0	100	428	1	anonymous	EN	1	4,5	2					1					4	content	1	2	swimming around, another presence	50	50	0	0	3	4	4	I do not recall seeing anything about where it was filmed. I might have answered differently if I had noticed that.	3	4	3			3	2	5	1		3	5	I don't know. Something about animal treatment	8	1,2,3	no
0	100	380	1	anonymous	EN	1	4,5	2					1					4	a video did not appear?	4	1		34	33	33	0	4	4	4	i was confused there was a second animal video. I realize now there was just the one. I think the orca was feeling somber.	3	5	1,2			3	2	4	1		3	6	to inform on orca welfare and emotions.	8	1,2,3	no, thank you.
0	100	118	1	anonymous	EN	1	4,5	4
0	100	638	1	anonymous	EN	1	4,5	2								1		4	pleasant	4	6		30	15	5	50	2	5	5	the pacific ocean	1	5	3			5	2	5	5		3	6	unknown	8	1,2,3
0	100	284	1	anonymous	EN	1	4,5	2						1				4	inquisitive	4	3		25	25	25	25	3	3	3	in an aquarium	1	5	3			2	2	1	5		3	5	thoughts on orcas in captivity	3	3
0	100	576	1	anonymous	EN	1	4,5	2			1							4	The Orca looked relaxed and sort of like it was smiling but I don't think it was actually smiling. But it did looked relaxed and at ease.	1	6	I'm not sure maybe the presence of the divers in the water caused the Orca to be curious and then felt relaxed and happy with the divers. It did not look Ike the Orca was in captivity but it looked like it was in open water. Need to see more video	0	0	20	80	2	4	5	I do not recall.	1	6				4	1	3	4		3	6	Peoples reaction to Orca's in captivity.	6	1	No.
0	100	0	1	anonymous	EN
0	100	227	1	anonymous	EN	1	4,5	2							1			4	curious	4	4		30	0	30	40	2	4	4	I don't remember anything mentioned about where the video was filmed	1	4	3			2	1	2	4		3	6	personal opinion	5	1,2,3
0	100	299	1	anonymous	EN	1	4,5	2				1						4	Neutral	4	4		50	0	0	50	2	4	5	Do not recall	2	5	2			2	1	4	5		3	5	Attitudes towards keeping orcas in captivity	6	1,3	No
0	100	237	1	anonymous	EN	1	4,5	2					1					4	content	4	4		0	0	0	100	3	4	4	watch the video about orcas	1	6	1			2	2	1	2		3	6	My opinions on orcas and how they are treated in captivity.	3	1,3	good study
0	100	350	1	anonymous	EN	1	4,5	2				1						4	It looked like i was feeling content. Its fin was straight and it was swimming around.	1	2	I am not sure. Its fin is straight, which leads me to believe it hasn't been in captivity that long. The music, however, was happy, and perhaps that influenced my opinion.	0	0	0	100	3	4	4	a marine aquarium	1	3	1	Saw this 2 years ago		3	2	5	1		3	6	the influence of variables in videos of animals on a person's opinion of them	1	1,2,3
0	100	0	1	anonymous	EN
0	100	305	1	anonymous	EN	1	4,5	2								1		4	Seemed rather happy to me.	1	4	There appeared nothing to make it so but it was swimming freely in the sea.	0	0	0	100	2	5	5	Orca Swimming in the Sea	4	3	3			4	1	4	5		3	5	Not sure honestly.	7	1,3
0	100	594	1	anonymous	EN	1	4,5	2						1				4	Most likely confused or trapped from being in a marine aquarium	5	4		50	0	50	0	3	4	4	a marine aquarium	1	6	3			2	2	3	1		3	6	The effect that watching an animal held captive in an aquarium would have on the heart strings of the person taking the survey and if they would be willing to donate their bonus	2	1,2,3
0	100	362	1	anonymous	EN	1	4,5	2								1		4	Happy and free	1	5	They are free to swim the ocean and can swim miles and miles per day.	0	0	75	25	2	5	5	Video of an Orca in the Pacific Ocean	1	6	1,2			3	2	4	2		3	6	To see how people feel about keeping Orca's in captivity, and I think it is disgusting!	3	1,2,3	Thank you very much.
0	100	470	1	anonymous	EN	1	4,5	2									1	4	active-happy	1	4	free to swim around	50	0	0	50	1	5	5	can't remember	5	3	3			6	2	1	4		3	6	orkas	5	1,2,3	interesting!
0	100	470	1	anonymous	EN	1	4,5	2				1						4	Confined	2	4	Confined	30	20	20	30	4	3	2	Sea world	2	5	3			3	1	4	2		3	6	Orcas in captivity	8	1,2,3	None
0	100	0	1	anonymous	EN
0	100	713	1	anonymous	EN	1	4,5	2			1							4	a little distressed	2	4	It is alone.	30	30	0	40	4	3	3	I just remember it saying it was an orca swimming underwater.	3	4	3			4	2	3	1		3	6	To study the opinions on orcas in captivity.	8	1,2,3
0	100	169	1	anonymous	EN	1	4,5	2	1									4	trapped	2	3	being stuck/trapped	0	0	0	100	2	3	4	I cannot recall	2	5	3			3	2	3	4		3	6	perception	2	1,2,3
0	100	374	1	anonymous	EN	1	4,5	2		1								4	Slightly agitated, but not sure as to why.	2	3	It appears to be agitated for some reason.	100	0	0	0	3	4	4	I don't remember	3	4	3			4	2	1	2		3	6	People impressions of video?	5	3	No. Thank you
0	100	1248	1	anonymous	EN	1	4,5	2								1		4	It seemed happy.	1	5	It was swimming and had its mouth closed	0	0	0	100	2	5	5	The video was filmed in the midst of the ocean.	3	2	3			4	1	3	5		3	6	The study of orcas	7	1,3	N/A
0	100	920	1	anonymous	EN	1	4,5	2						1				4	I don't know how the animal was feeling as I have never been around orca's but it must have been somewhat "energized" to be continuosly swimming around.	4	2		0	100	0	0	2	4	5	I apologize I don't remember the title.	4	4	3			4	1	3	3		3	5	Protection of Orca's.	2	2,3	When people see animals in person such as orca's it helps them understand these animals and develop an affinity and connection to these animals. So even though animals are almost always better off in their natural habitat (the wild) if people don't get the chance to experiance a real connection with them (such as at zoo's or aquariams) the chance of them caring about them is slim. So although I b…
0	100	0	1	anonymous	EN
0	100	254	1	anonymous	EN	1	4,5	2					1					4	calm peaceful	4	5		0	0	0	100	1	5	5	can't recall	4	4	3			4	2	4	2		3	6	perception of video	1	1,3	No
0	100	198	1	anonymous	EN	1	4,5	2					1					4	content and happy	1	5	They are swimming in their natural habitat.	10	10	10	70	2	5	5	in the wild	4	4				4	2	3	5		3	5	I am not sure.	8	1,3
0	100	231	1	anonymous	EN	1	4,5	2			1							4	Fne	4	3		25	0	25	50	3	4	4	I don't recall.	3	4	3			3	1	5	3		3	6	Politics on orcas.	5	1,2,3	No.
0	100	410	1	anonymous	EN	1	4,5	2			1							4	curious and happy	1	1	It seemed to be content in the water.	40	0	40	20	2	4	5	In water	2	6	3			4	2	4	2		3	6	If the happy music skewed one's opinion of the condition of the orca.	8	2,3
0	100	340	1	anonymous	EN	1	4,5	2		1								4	content	4	3		0	0	0	100	1	5	5	I don't recall	1	3	3			4	2	3	5		3	6	Feelings about orcas and captivity	5	1,3	none
0	100	398	1	anonymous	EN	1	4,5	2						1				4	confused	5	4		0	100	0	0	3	4	4	I don't recall anything of that nature	3	4	3			5	1	4	1		3	6	to find out opinions about orcas in captivity	2	1,2,3	no
0	100	370	1	anonymous	EN	1	4,5	2	1									4	No idea It was just moving about.	4	5		50	50	0	0	2	4	4	Orca	5	6	3			6	1	5	4		3	6	Assessing peoples' views toward animals in captivity	8	1,2,3	Glad to participate
0	100	620	1	anonymous	EN	1	4,5	2							1			4	Content	1	5	No other animals to bother him	25	50	25	0	2	5	5	I dont recall	4	3	3			4	2	4	4		3	6	Views on sea animals being captivity	1	1,2,3
0	100	357	1	anonymous	EN	1	4,5	2										4	maybe it was feeling bored or normal? it didn't seem to be in distress or asleep	4	4		5	5	5	85	2	5	5	i believe it said it was an orca in the pacific ocean	2	5	3			4	2	2	4		3	6	to gather my opinion about freeing orcas into the wild	6	1,3	none
0	100	145	1	anonymous	EN	1	4,5	2			1							4	Calm	4	4		0	0	0	100	2	5	5	Orca swimming	1	3	3			2	2	5	4		3	5	Opinion about wildlife	6	2
0	100	476	1	anonymous	EN	1	4,5	2			1							4	happy	1	5	he was just swimming around at an easy pace.	50			50	2	5	5	I DIDN'T NOTICE IT	2	5	3			4	1	4	4		3	5	NOT SURE I THINK THE ORCA WAS FILMED IN THE WILD	6	2	ALL WENT FINE
0	100	253	1	anonymous	EN	1	4,5	2							1			4	Good	1	4	No worries	100	0	0	0	1	6	6	Pacific	1	1	3			2	1	4	5		3	6	Not sure	7	1,3
0	100	458	1	anonymous	EN	1	4,5	2	1									4	Free, curious, interested	1	5	He's exploring, free, looking calm and peaceful, interested in his surroundings.	0	0	0	100	1	5	5	All I remember was that it was an orca underwater	1	6	1			4	2	6	2		3	6	Determining how people feel about cetaceans in captivity	7	1,3	No
0	100	437	1	anonymous	EN	1	4,5	2				1						4	Frustrated	2	5	He/she is stuck in a small aquarium which is cruel for orcas. Orcas should not be held in captivity for humans to gawk at. They get depressed and frustrated, and will often end up injuring themselves and others around them.	0	0	0	100	5	1	2	In an aquarium.	1	6	1			4	2	4	4		3	6	To gather opinions on orcas in captivity.	1	1,3
0	100	225	1	anonymous	EN	1	4,5	2						1				4	bored	4	3		50	0	0	50	5	1	2	marine aquarium	1	6	3			1	2	1	3		3	5	To see whether or not people agree to keep orcas in captivity	1	1,2
0	100	379	1	anonymous	EN	1	4,5	2	1									4	content	4	4		0	0	0	100	1	5	5	i cannot recall any of the text show before the start of the video, i remember there being text but not what it said	2	5	3			3	1	1	5		3	6	how we perceive an animal in its habitat	7	1,2,3	no comment
0	100	2023	1	anonymous	EN	1	4,5	2		1								4	chill	1	2	It is a free orca just swimming around enjoying its life. Life is good, just a really chill dude who doesn't have a care in the world because it's just a giant and chill animal. It doesn't have to go to work or pay child support. Life is good.	25	25	0	50	2	4	4	Look at the vidoe and answer the questions.	3	5	2			1	1	1	1		3	5	Study ideas on orcas in captivity and how much people care and will act.	2	1,2,3
0	100	356	1	anonymous	EN	1	4,5	2									1	4	peaceful	4	6		20	10	0	70	2	5	5	I have no idea	4	4	3			2	2	4	1		3	5	not sure	8	1,2,3	no
0	100	235	1	anonymous	EN	1	4,5	2			1							4	content	5	4		0	0	50	50	4	5	5	orca swimming	1	6	1			1	2	4	1		3	6	Opinions of animals in captivity	5	1
0	100	701	1	anonymous	EN	1	4,5	2								1		4	bored/playful	4	3		0	0	0	100	2	5	5	pacific ocean	3	3	3			3	2	2	2		3	6	see if labeled location affects ppls view of condition/perceived state of animal happiness & how that affects willingness to support related causes	3	1,2,3
0	100	803	1	anonymous	EN	1	4,5	2				1						4	happy	1	4	swimming around with no worries	25	25	0	50	1	5	5	in a marine aquarium	4	2	3			5	2	1	2		3	6	to find out how people feel about orcas in captivity	8	1,2,3
0	100	231	1	anonymous	EN	1	4,5	2		1								4	sad	2	4	he was alone	0	0	0	100	5	3	3	wild	1	6	3			4	2	5	5		3	6	thoughts on orca treatment	6	1,2,3	no
0	100	187	1	anonymous	EN	1	4,5	2			1							4	happy	1	4	unsure	0	0	0	100	1	6	6	I don't remember	2	6	3			2	2	2	4		3	6	unsure	7	1,2,3
0	100	368	1	anonymous	EN	1	4,5	2					1					4	curious	4	4		50	50	0	0	2	5	5	Marine Aquarium	4	3	3			4	2	6	1		3	6	to see if people think orcas in captivity are suffering	2	1,2,3	none
0	100	111	1	anonymous	EN	1	4,5	6
0	100	327	1	anonymous	EN	1	4,5	2				1						4	happy	1	4	the animal was moving around	0	0	0	100	2	5	5	can not recall	3	3	3			5	1	1	4		3	6	to free orcas	3	2,3
0	100	361	1	anonymous	EN	1	4,5	2								1		4	lost	5	3		5	0	5	90	1	4	4	Pacific Ocean	2	5				3	2	4	2		3	6	seeing if a video would encourage you to donate money	8	3
0	100	482	1	anonymous	EN	1	4,5	2			1							4	Contented	4	4		0	0	100	0	2	5	5	Don't recall	1	4	3			6	1	3	1		3	6	People's opinion of aquarium orcas.	2	2,3	No
0	100	646	1	anonymous	EN	1	4,5	2								1		4	LOOKED HAPPY	1	4	FREEDOM OF SWIMMING	10	10	10	70	2	5	5	NOTHING	3	3	3			3	2	3	1		3	5	DONATING TO THE WHALES	2	2,3	NONE
0	100	148	1	anonymous	EN	1	4,5	2			1							4	Sad	2	3	Not sure	25	25	25	25	3	3	3	cant remember	3	3	2			2	1	4	4		3	4	No idea	5	2	no
0	100	580	1	anonymous	EN	1	4,5	2			1							4	happy	1	6	he was at home in his environment	0	0	0	100	2	5	5	did not see	1	6				6	1	1	4		3	6	do not know	8	3	no
0	100	207	1	anonymous	EN	1	4,5	2		1								4	Relaxed	4	5		30	0	30	40	1	5	5	Orca swimming underwater	1	6	1			3	2	3	1		3	6	I'm not sure.	6	1,2,3	No.
0	100	357	1	anonymous	EN	1	4,5	2			1							4	joyful, happy, playful	1	6	It was probably feel healthy and natural and was enjoying swimming around in the water. It seemed playful so it was probably frolicking in the water by going to the top and just enjoying itself. It was probably just a natural state of happiness.	0	0	100	0	1	6	6	I don't recall where the directions and title said the video was filmed.	1	6	3			5	2	5	4		3	6	to see how we feel about Orcas in captivity?	2	1,2,3	no
0	100	458	1	anonymous	EN	1	4,5	2						1				4	crowded and in dirty water	2	4	crowded pen and dirty, dark water	10	10	10	70	4	3	3	There was no text stating where the video was filmed.	1	6	1	loved the movie, hate sea world		5	1	5	1		3	6	Orca whale public opinion assessment	2	1,3	No
0	100	274	1	anonymous	EN	1	4,5	2	1									4	free	4	5		0	50	0	50	2	5	5	I don't recall anything except that it was an orca.	4	3	3			5	2	4	1		3	6	To see how people feel about orcas in captivity.	8	1,2,3	no
0	100	349	1	anonymous	EN	1	4,5	2								1		4	hungry	4	4		50	0	50	0	3	4	4	Orcas in the Wild	1	6	1			4	2	4	3		3	6	How people feel about orcas in captivity	8	1,2,3
0	100	702	1	anonymous	EN	1	4,5	2					1					4	Peacefull	1	4	Slowly and joyful swimming.	50	0	0	50	2	5	5	Do not remember	2	5	3			4	1	5	2		3	5	How people read animals.	2	1,2,3	No
0	100	371	1	anonymous	EN	1	4,5	2				1						4	Normal	1	5	It's swimming freely with no apparent stress factors.	0	0	0	100	1	5	6	Marine Aquarium	1	6	3			6	1	3	4		3	6	To test my ability to follow instructions	8	1,2,3	None
0	100	36	1	anonymous	EN	1	4,5	1
0	100	227	1	anonymous	EN	1	4,5	2			1							4	normal	4	4		0	0	0	100	3	3	3	I cant recall	1	4	1			3	2	5	2		3	6	get donations for orcas	2	1,2,3	no
0	100	521	1	anonymous	EN	1	4,5	2										4	comfort in his swimming tank	4	5		0	0	0	100	1	6	5	do not remember	5	2	1			6	2	2	4		3	6	opinions of a memory	2	1,2,3	no technical issues
0	100	211	1	anonymous	EN	1	4,5	2		1								4	Content	1	4	It is swimming and does not look to be in distress.	100	0	0	0	2	5	5	I did not see a location.	2	3	3			2	2	3	2		3	6	Evaluating our beliefs about orcas in captivity.	6	1,3
0	100	206	1	anonymous	EN	1	4,5	2								1		4	Curious	1	3	He looks curious and like he is having a good time just swimming and being free	50	20	30	0	3	4	4	Pacific Ocean	1	5	1			3	2	5	2		3	6	It was about animals in capitivyt	5	1,2,3	None
0	100	306	1	anonymous	EN	1	4,5	2					1					4	the animal seemed to be sad and depressed	2	4	The animal may be in a contained space	30	30	30	10	2	5	4	I don't recall anything from the video	3	3	1			2	1	4	4		3	6	perceptions of orcas in contained spaces	3	1,2,3	no
0	100	640	1	anonymous	EN	1	4,5	2							1			4	Happy	1	2	Swimming around and having fun	20	15	15	50	2	5	5	I don't remember	2	5	1			3	1	1	3		3	6	To see how people thing an orca feels just by looking at it.	8	1,2,3
0	100	342	1	anonymous	EN	1	4,5	2				1						4	lonely	2	4	Orcas are social animals. It is isolated and bored.	0	0	10	90	4	4	3	I don't recall seeing this	1	4	3			5	1	4	2		3	6	I don't know	2	3	no
8	100	0	1	anonymous	EN
0	100	360	1	anonymous	EN	1	4,5	2			1							4	It was feeling relaxed and playful.	1	4	It's able to move about freely in the water. It can do what it wants and doesn't seem to be worried by environmental stresses.	5	10	5	80	2	5	5	I don't remember it saying where it was filmed.	5	4	3			3	1	4	4		3	5	To gauge how people assess the condition of an animal based on a short video.	5	1,3	nope
0	100	273	1	anonymous	EN	1	4,5	2	1									4	content	4	5		0	0	20	80	3	4	4	orcas	1	4	1			2	2	4	3		3	6	people's opinions of orcas in captivity	8	1,2,3	no
0	100	361	1	anonymous	EN	1	4,5	2								1		4	Happy	1	5	He's swimming around in his own environment with nothing or nobody bothering him so he's happy just swimming around	10	10	10	70	2	5	5	It was filmed in an aquarium	2	5	3			5	2	1	3		3	6	Opinions of Orcas being held in captivity	8	2,3	NO
0	100	461	1	anonymous	EN	1	4,5	2							1			4	Calm	5	4		50	0	0	50	1	6	6	Pacific Ocean	3	5	3			6	2	4	4		3	6	Orca's	6	1,2,3	Great!
0	100	240	1	anonymous	EN	1	4,5	2						1				4	ENERGETIC	1	5	HE IS SWIMMING VERY FAST	25	25	25	25	1	5	5	PLEASE PAY ATTENTION TO ORCA AND IT WAS FILMED IN AQUARIUM	5	5	3			2	2	4	1		3	6	ATTENTION TEST	6	2	NA
0	100	317	1	anonymous	EN	1	4,5	2	1									4	relaxed, strong, curious	1	4	being in its own environment, being very strong and high up in the food chain of the ocean	25	0	25	50	2	4	4	just to review the clip -	2	5	1			3	2	1	2		3	6	i gauge how people feel about whales in captivity	3	3
0	100	361	1	anonymous	EN	1	4,5	2					1					4	The animal was just swimming along and minding its own business. It didn't really show much feelings.	5	4		10	10	10	70	2	3	4	watch the 22 second video of an orca swimming ........... (do not recall)	2	5	3			2	2	4	5		3	6	I don't know what the purpose of this study was.	8	1,2,3	None
0	100	489	1	anonymous	EN	1	4,5	2		1								4	Happy	1	5	He looked like he was at peace with himself.	0	0	0	100	2	6	5	He is an ocra. He seemed happy and free.	6	6	3			2	1	4	4		3	5	To help me become aware about the ocras in captivity.	5	1,2,3	It was a nice survey.
0	100	554	1	anonymous	EN	1	4,5	2		1								4	Peaceful, calm	4	4		50	0	50	0	2	4	5	swimming underwater	3	4	3			5	2	1	2		3	6	One's perceptions on whether some mammals should be contained and used for entertainment purposes.	8	1,2,3	We need to let these beautiful creatures swim free.
0	100	294	1	anonymous	EN	1	4,5	2		1								4	Contented	4	5		50	0	50	0	4	4	4	Orca is swimming	1	6	3			4	2	4	5		3	6	Freedom of orcas	3		It was interesting
0	100	241	1	anonymous	EN	1	4,5	2										4	calm	4	5		0	0	0	100	2	4	4	Alaska	1	5	1,2	yes	yes	3	2	5	4		3	6	to identify animal behaviors	6	1,2,3
0	100	230	1	anonymous	EN	1	4,5	2				1						4	Fine, happy	1	4	It is swimming around and acting curious about surroundings	0	0	0	100	2	5	5	Marine Aquarium	2	5	3			5	2	4	5		3	6	Feelings on animals in captivity	2	1,3
0	100	0	1	anonymous	EN
0	100	0	1	anonymous	EN
0	100	0	1	anonymous	EN
0	100	162	1	anonymous	EN	1	4,5	2					1					4	Calm	4	4		0	0	0	100	2	4	4	Don't recall	3	4	3			2	2	4	1		3	5	Cognitive test	2	1,3	None
0	100	532	1	anonymous	EN	1	4,5	2					1					4	Normal, the same as I would feel walking down the street.	4	5		0	0	0	100	1	5	5	I believe the directions said the video was filmed an an aquarium, but I'm not certain of that.	4	4	3			3	1	2	1		3	6	To determine the sentiment of Orcas in captivity based on area of residence	6	1,2,3
0	100	198	1	anonymous	EN	1	4,5	2				1						4	The animal looked happy	1	6	It was swimming and hoping to be fed. sounds like a good life to me	10	0	0	90	2	5	5	Orca swimming in marine aquarium	4	2	3			2	1	4	4		3	6	Study the behavior and emotions of an orca in captivity	3	1,2,3
0	100	0	1	anonymous	EN
0	100	530	1	anonymous	EN	1	4,5	2				1						4	It seemed to feel limited by it's space.	4	2		25	25	50	0	1	4	4	Seaworld?	3	4	2			3	1	3	3		3	6	No clue.	3	3	none
0	100	683	1	anonymous	EN	1	4,5	2									1	4	Seemed content	4	4		45	50	5	0	2	5	5	Swimming in the Pacific Ocean	3	4	3			4	2	2	4		3	6	To judge how people feel about animals in captivity, specifically Orca. Additionally, to evaluate the publics willingness to donate to causes that benefit the Orca.	5	1,3
0	100	587	1	anonymous	EN	1	4,5	2	1									4	curious not aggressive	4	4		10	0	0	90	2	5	5	I do not recall any information about where the video was filmed	4	3	3			5	1	4	2		3	6	To measure public support for the preservation, and humane treatment of Orcas.	5	2,3	none
0	100	1838	1	anonymous	EN	1	4,5	2						1				4	Feels good.	1	5	The animal in the video was feeling very happy because i have see it when is moving up and down in good condition and this shows that the animal is feeling good, on the the environment where animal live it was very warm and cool this lead to animal.	25	25	25	25	1	4	5	Orca swimming in the Marine Aguarium.	4	4	3			2	1	4	1		3	6	The purpose of the study was about animal`s life style.	1	3	Thanks.
0	100	581	1	anonymous	EN	1	4,5	2									1	4	I don't know... probably curious because of the camera person	4	3		10	0	0	90	3	4	4	I can't remember anything about text. I was looked at the orca.	2	3	3			5	2	4	1		3	6	what do people think of large sea animals held in captivity.	8	1,2,3	The video was too short for me. Thanks for asking me for a comment.
0	100	283	1	anonymous	EN	1	4,5	2						1				4	curious	4	2		0	0	100	0	2	5	5	orca in a marine aquarium	1	6				4	1	5	1		3	6	emotional reaction to a animal	1	1,2	no
0	100	631	1	anonymous	EN	1	4,5	2								1		4	content going on about its life	4	5		100	0	0	0	2	5	5	Pacific Ocean	3	4				6	2	5	1		3	6	to learn how many respondents prefer releasing all orcas into the wild	6	1,2,3
0	100	305	1	anonymous	EN	1	4,5	2					1					4	Curious	1	4	He isn't sure of where he is at and is curious to explore.	100	0	0	0	2	5	5	Marine Aquarium	4	4	3			2	2	3	4		3	6	Whether or not orcas should be cared for in captivity to preserve them to try to preserve them in the wild.	8	1,3	no
0	100	0	1	anonymous	EN
0	100	639	1	anonymous	EN	1	4,5	2					1					4	Happy	1	3	She gets to swim around with no cares, she looked like she was enjoying herself.	0	0	50	50	2	5	5	Marine aquarium	3	4	3			4	2	4	4		3	6	To study if there is a correlation between how we think the orca feels and beliefs on captivity verses freedom for the whales.	2	1,2,3	None
0	100	486	1	anonymous	EN	1	4,5	2										4	content	1	3	I don't know, but he appeared to be smiling.	50	0	0	50	3	4	4	I don't remember where.	3	4	3			4	2	1	1		3	6	Ultimately people's views on whether orcas should be kept in captivity or not.	5	1,2,3	none
0	100	383	1	anonymous	EN	1	4,5	2									1	4	active	1	3	The orca is able to swim freely.	25	0	25	50	4	3	3	I can't remember where it was filmed.	1	6	1			2	2	5	2		3	6	To assess public knowledge of the well-being of orcas in captivity	2	1,2,3
0	100	0	1	anonymous	EN
0	100	0	1	anonymous	EN
0	100	194	1	anonymous	EN	1	4,5	2			1							4	normal	4	3		0	0	0	100	3	3	4	I just remember to pay attention to Orca swimming	2	4	3			4	2	5	1		3	6	Not sure	2	1,2,3
0	100	450	1	anonymous	EN	1	4,5	2									1	4	happy	1	6	the animal looks like dancing	0	0	0	100	2	5	5	the orca at the pacific sea	5	2				2	1	4	4		3	5	the purpose of this study is to let the people know the feelings of the animal	3	1,3	no
0	100	1000	1	anonymous	EN	1	4,5	2						1				4	Great Iâ€™m guessing	1	6	Well it looked free and happy to be swimming in the water at such great intensity	0	0	0	100	4	5	6	At a aquarium	6	6	3			2	1	3	2		3	6	Well about orcas which are very great to study	8	1,2,3	This was a very interesting study
0	100	572	1	anonymous	EN	1	4,5	2								1		4	good	1	3	The presence of a human/camera	0	0	10	90	2	4	4	orcas in the ocean	1	6	1	very interesting but very sad at the same time		2	2	1	2		3	6	to see to what extent one has empathy for animals	8	2,3
0	100	692	1	anonymous	EN	1	4,5	2	1									4	happy and a little joyful swimming around in water	1	5	In the right environment for his species	0	0	0	100	2	6	5	The directions below video said click on completion when finish video and not sure but Orca swimming underwater	4	5	3			4	2	3	4		3	6	discuss keeping an animal in captivity or not.	1	1,2,3	Enjoyed the survey and video and that I missed one question
0	100	341	1	anonymous	EN	1	4,5	2			1							4	Playful	1	4	Interaction?	25	15	10	50	2	5	5	I thought wild or did 8t say?	5	3	3			3	2	3	4		3	6	Orca	8	1,2,3
0	100	210	1	anonymous	EN	1	4,5	2	1									4	good	1	5	swimming	0	0	0	100	2	5	5	i dont recall	2	5				3	1	4	5		3	6	feeling towards animals	6	1,3	none
0	100	522	1	anonymous	EN	1	4,5	2				1						4	seemed happy but cant be 100 percent	1	4	being taken care of.	20	10	0	70	2	5	5	in an aquarium	5	4				4	2	3	2		3	6	get my opinion about animals in captivity	8	3
0	100	680	1	anonymous	EN	1	4,5	2									1	4	Happy	1	5	Perhaps it just ate dinner?	100	0	0	0	2	5	5	I didn't notice	3	5	3			5	2	4	4		3	6	To gather opinons of people with regard to orcas in aquariums vs. being free in the wild.	8	1,3
0	100	339	1	anonymous	EN	1	4,5	2		1								4	happy	1	4	He was just swimming	0	0	0	100	2	5	5	I dont know	2	5	3			3	1	1	4		3	5	To get opinions on orcas held captive.	8	1,2,3	Great survey!
0	100	356	1	anonymous	EN	1	4,5	2			1							4	happy	1	4	The animal looks happy based on its expression and movement.	25	0	25	50	2	4	5	I do not remember but it looked like the orca was in the wild.	2	6	1	I have seen part of this movie		3	1	5	5		3	5	To see my views on orcas in captivity	6	1,3	no
0	100	518	1	anonymous	EN	1	4,5	2									1	4	I did not see it feeding	4	4		0	0	100	0	2	5	6	I do not recall whether it said where it was filmed. I do not believe it was stated.	1	6	3			6	1	4	5		3	5	Personal feelings about animals kept in captivity based on impressions about that animal.	7	1,3
0	100	266	1	anonymous	EN	1	4,5	2					1					4	He looked like he felt fine.	4	4		0	0	0	100	2	5	5	In a marine aquarium	5	4	3			2	1	4	4		3	5	To determine peoples opinions on keeping killer whales in captivity	5	1,2,3	no
0	100	392	1	anonymous	EN	1	4,5	2					1					4	serene	1	5	he is being peaceful, there i no one to bother or hurt him.	5	5	5	85	2	5	5	not sure	3	4	3			5	2	1	4		3	6	to determine how people react when seeing an animal in captivity	2	1,3
0	100	371	1	anonymous	EN	1	4,5	2									1	4	happy	1	6	Being free	0	0	0	100	1	6	6	Orca in the Pacific Ocean	1	6				5	2	3	4		3	6	Saving Orcas	7	2,3
0	100	369	1	anonymous	EN	1	4,5	2								1		4	determined and free	4	6		0	0	0	100	2	6	5	orca swimming in the ocean	1	6	1			4	2	5	5		3	6	to see how one's views of an orca from a short clip affect views on captivity and release of orcas	8	1,2,3
0	100	230	1	anonymous	EN	1	4,5	2							1			4	Carefree	4	6		100	0	0	0	1	6	6	Orca	1	5	3			4	2	3	2		3	6	To see if we would donate	7	1,2,3
0	100	336	1	anonymous	EN	1	4,5	2				1						4	He looked happy	1	6	He appeared to be happy swimming around and curious with someone filming in front of him. He seemed happy to have company.	0	0	0	100	1	6	6	I do not remeber	1	6	3			4	1	3	2		3	6	Peoples perceptions of whales in captivity	8	1,2,3
0	100	269	1	anonymous	EN	1	4,5	2						1				4	peaceful	1	4	He is swimming in the water with what appears to be no other animals around	0	0	0	100	2	5	5	orca swimming	4	4	3			3	2	5	5		3	5	feeling towards animals in and out of captivity	2	1,2,3	no
0	100	229	1	anonymous	EN	1	4,5	2								1		4	good	1	4	it looks peaceful and playful	0	0	0	100	2	5	5	i do not recall where the video was filmed	5	2	3			2	1	2	2		3	6	I have no idea	6	1,3
0	100	503	1	anonymous	EN	1	4,5	2			1							4	happy	1	4	I think he was feeling very happy because he was swimming in the ocean and not somewhere where he was captivated. He feels relieved and free and can do anything he wants now. There might be some other orcas swimming with him as well, so he feels home	50	0	50	0	2	5	5	don't recall	1	5	1			3	2	1	3		3	6	how we feel about captivity and freedom	6	1,2,3	no
0	100	224	1	anonymous	EN	1	4,5	2				1						4	Calm	4	4		100	0	0	0	2	5	5	Marine aquarium	3	4	3			3	2	5	4		3	6	Animal rights opinions	2	1,3
0	100	218	1	anonymous	EN	1	4,5	2						1				4	Excited	1	4	He has a good life	29	17	34	20	3	4	4	I canâ€™t recall	1	5	3			1	1	3	4		3	5	Unsure	8	1,2,3
0	100	855	1	anonymous	EN	1	4,5	2									1	4	calm	1	4	The orca came toward the camera to look at it. I think it was happy to see something unusual.	100	0	0	0	1	6	6	It was filmed in the Pacific Ocean, so I assumed the camera was underwater and no one was trying to hurt the animal.	4	3	3			6	2	6	1		3	6	Do people want to study and learn about Orcas in captivity, or do people want all Octas to be in the wild where it is harder to study them.	7	1,2,3	I think there is much we can learn from studying Orcas, therefore I support the agencies that rescue inured orcas and nurse them to health while studying them at the same time.
0	100	332	1	anonymous	EN	1	4,5	2					1					4	Free-spirited	4	4		0	100	0	0	2	4	4	California	2	2	3			1	2	1	4		3	6	Thoughts on captivity	5	2,3
0	100	0	1	anonymous	EN
0	100	296	1	anonymous	EN	1	4,5	2				1						4	I couldn't say	4	2		10	10	0	80	2	5	5	Marine Aquarium	4	1	3			3	2	4	4		3	6	To see public opinions on aquariums.	8	1,2,3
0	100	616	1	anonymous	EN	1	4,5	2						1				4	It looked happy, and comfortable.	1	4	The price did not look distressed or sad, happy was the only logical answer. However, to be honest, it is had to tell.	40	30	30	0	2	4	4	The orca appeared to be well and not distressed.	2	4	3			3	1	4	4		3	6	To support and promote an agenda.	5	1,2,3	No
0	100	0	1	anonymous	EN
0	100	271	1	anonymous	EN	1	4,5	2							1			4	Happy	1	3	Giid	50	0	0	50	4	6	6	None	5	5	3			2	2	1	4		3	6	Emotion of a dog	3	1
0	100	359	1	anonymous	EN	1	4,5	2		1								4	content	4	4		0	0	0	100	2	4	5	orca swimming in water	2	5	3			3	1	4	2		3	6	thoughts on orcas	6	1,2,3
0	100	397	1	anonymous	EN	1	4,5	2			1							4	Happy and graceful with a mountain of confidence to back it up.	1	2	The lively/animated movements and the music helped thought I doubt the orca was hearing that.	70	0	30	0	2	4	4	All I recall is the statement that i'd be watching a video of an orca swimming, nothing about location.	3	5	3			1	1	3	3		3	6	How people feel about orca imprisonment after viewing a "happy" orca.	5	1,2,3	No
0	100	0	1	anonymous	EN
8	100	0	1	anonymous	EN
0	100	311	1	anonymous	EN	1	4,5	2									1	4	good	1	6	It's swimming in it's natural habitat	0	0	0	100	1	6	5	Pacific Ocean	3	6	3			1	2	1	1		3	6		7	1,3
0	100	206	1	anonymous	EN	1	4,5	2									1	4	safe in its natural habitat	1	4	it's swimming in a vast ocean	0	0	0	100	2	4	5	pacific ocean	1	6	3			2	2	4	5		3	6	opinions of animals	7	1,3
0	100	375	1	anonymous	EN	1	4,5	2							1			4	ok	5	4		0	0	0	100	3	3	3	I cannot recall	1	6	1			2	2	5	2		3	2		7	2
0	100	285	1	anonymous	EN	1	4,5	2			1							4	Relaxed	5	3		0	0	0	100	2	5	5	I do not recall seeing anything other than the orca.	2	3				4	2	1	4		3	6	To determine how people feel about keeping Orcas in captivity.	8	1,3	No
0	100	628	1	anonymous	EN	1	4,5	2			1							4	relaxed and content	4	3		25	0	25	50	1	5	5	it was an ocra swimming under water. I don't remember where the video was filmed, but it might have been in an acquarium.	1	6	3			3	2	4	1		3	6	To assess my opinion about ocras held in captivity.	3	1,3	I have been to the Monterey Aquarium in California several times. I like the fact that they have an outdoor viewing area.
0	100	503	1	anonymous	EN	1	4,5	2	1									4	calm	4	4		100	0	0	0	3	4	3	a orca swimming underwater	1	3	3			4	1	2	4		3	6	animals in captivity	8	1,2,3
0	100	292	1	anonymous	EN	1	4,5	2					1					4	sad	2	5	it's alone	0	0	0	100	2	5	5	orca swimming in the ocean	2	5				3	2	2	4		3	6	study of beliefs with animals in captivity	2	1,3
0	100	409	1	anonymous	EN	1	4,5	2							1			4	No idea, ut the music was melancholy	4	4		50	0	0	50	2	4	5	I think the Pacific Ocean, but not sure	3	4	3			4	2	4	1		3	6	How the Orca video influenced the charitable giving	6	1,2,3	No
0	100	575	1	anonymous	EN	1	4,5	2			1							4	Well I admittedly know almost nothing about orca whales. I would say that the whale seems to be active and healthy judging by its movement and upright dorsal fin.	4	6		25	0	25	50	1	5	6	I do not recall anything about the title. I think the title might have been something along the lines of 'OR_3'	1	6	1			3	1	1	1		3	6	Inferences made from self-projected beliefs.	8	1,2,3
0	100	392	1	anonymous	EN	1	4,5	2		1								4	bored	4	5		10	0	0	90	1	5	6	did not say location only that an orca was swimming underwater	2	6	3			2	1	3	2		3	6	captivity debate	2	1,2,3	Sea World was seen as the enemy in most cases )including unseen movies) when in fact they do more for marine preservation than any "animal lover"
0	100	281	1	anonymous	EN	1	4,5	2					1					4	Sad	2	4	Not being in the wild	50	0	0	50	3	2	3	aquarium	2	5	1,2			2	2	4	3		3	6	Opinions on whales connected to seeing documentaries	2	3
0	100	365	1	anonymous	EN	1	4,5	2								1		4	In different	5	4		0	0	10	90	2	2	5	Don't remember	2	5	3			4	1	1	4		3	1	Animal in captivity ad getting them released	7	1,2,3
0	100	187	1	anonymous	EN	1	4,5	2	1									4	interested	4	4		30	30	30	10	3	4	4	nothing	3	3	3			3	2	5	2		3	6	not sure	8	1	no
0	100	380	1	anonymous	EN	1	4,5	2						1				4	Content	5	4		50	0	50	0	2	5	5	Ocean	4	4	3			2	2	4	5		3	6	To talk about orca's care whether in the wild or in housing	7	1,2,3	None
0	100	355	1	anonymous	EN	1	4,5	2	1									4	happy	5	6		0	0	0	100	1	6	6	Don't know	4	4	3			5	2	4	4		3	6	opinions	8	1,2,3	no
0	100	274	1	anonymous	EN	1	4,5	2									1	4	Happy	1	4	The animal's freedom and swimming caused him to be happy.	0	0	0	100	2	5	5	Marine Aquarium	2	2	3			2	1	4	2		3	6	The study of people's feelings towards animals in captivity versus being in the wild.	8	1,2,3
0	100	368	1	anonymous	EN	1	4,5	2							1			4	Happy	1	4	Swimming around playfully	25	25	25	25	2	5	5	I remember the title of the video being 3.22	4	4	3			3	1	5	5		3	6	How people judge captivity of orcas	6	1,2,3
0	100	512	1	anonymous	EN	1	4,5	2					1					4	lonely	2	6	being in such a small confinement with no other orcas can be very sad and its WRONG to put a wild animal into an aquarium just for humans to look at	0	50	50	0	4	1	3	I just remember that it was in an aquarium, i deal with memory loss so not sure exactly	1	6	1	awesome movie		5	2	3	1		3	6	to raise awareness about orcas in captivity and what others think about it	1	1,2,3	it was great
0	100	0	1	anonymous	EN
0	100	371	1	anonymous	EN	1	4,5	2			1							4	Happy	1	5	He is swimming	25	25	25	25	1	6	6	I donâ€™t remember	3	6	3			1	2	1	4		3	6	To see how people feel about orcas after watching them swim	7	1,3
0	100	591	1	anonymous	EN	1	4,5	2									1	4	The Orca was either searching or seeking calmly	4	5		40	0	0	60	1	6	6	Pacific Ocean uncertain about the text	4	4				5	1	6	5		3	6	Evaluating people's opinion on the moral situation regarding captivity of large charasmatic Orcas.	2	1,2,3
0	100	240	1	anonymous	EN	1	4,5	2									1	4	It was feeling happy	1	4	It seemed to be in very good spirits and also seemed to be very active as well.	0	0	0	100	2	5	5	It was filed at an aquarium for orcas	3	5	3			2	1	3	3		3	6	To see how I react to seeing animals	8	1,2,3	Good survey
0	100	570	1	anonymous	EN	1	4,5	2							1			4	relaxed	1	6	he not being bothered hes just swimming around in peace, when animals are disturbed the get very angry, but orca seems like hes in his natural habitat just swimming around, no one around but him, very peaceful and in awe. i liked the video alot, i li	0	0	0	100	1	6	6	orca in the ocean, to pay close attention and answer the quaestions	1	6	3			6	1	1	4		3	6	if i felt orca should be released into ocaen or kept in captivity	7	1,3	thank you very interesting
0	100	304	1	anonymous	EN	1	4,5	2		1								4	Lonely, yet independent	2	2	It was alone and there was nothing interesting going on in its direct environment	15	10	0	75	2	4	5	I remember the title mentioned Orcas, maybe something like Orcas in the Wild.	2	3	3			3	1	5	5		3	6	To determine attitudes about the care of animals	6	1,2,3	None
0	100	531	1	anonymous	EN	1	4,5	2					1					4	Sad	2	1	It's alone	0	0	0	100	1	6	6	I don't remember.	2	5	1	seen		3	2	1	1		3	6	to see what we think of orca captivity	2	1,2,3	the music was sad, so it made the orca seem sad.
0	100	443	1	anonymous	EN	1	4,5	2				1						4	happy	1	5	Looked like he was excited and actually swam close to the camera.	0	0	0	100	1	6	6	do not recall	2	4	3			5	2	5	5		3	6	care of ocras	2	1,3
0	100	233	1	anonymous	EN	1	4,5	2							1			4	Calm	4	4		50	0	0	50	1	4	4	Pacific Ocean	3	4	3			5	2	4	5		3	6	To see if people would donate to the Orcas?	8	1,2,3	none
0	100	456	1	anonymous	EN	1	4,5	2				1						4	happy	1	6	due to he/she was simply free and secure in it's natural home and not caged, confined in a zoo, but in the ocean where it belongs	0	0	0	100	1	6	6	I cannot recall, please excuse me.	1	6	3			5	1	1	2		3	6	i am not sure	7	3	I truly did, and stll do beleive the animal as free in the ocean.
0	100	802	1	anonymous	EN	1	4,5	2						1				4	He seemed to be very serene and content as he swam.	1	4	He is doing what orcas do, which is to swim free in the ocean and that is why he is happy and content.	0	0	0	100	1	6	6	I really do not remember. Sorry!	4	4				3	2	5	2		3	6	The purpose of this study is to find out the response of people when it comes to the welfare of orcas in and out of captivity.	6	2,3
0	100	339	1	anonymous	EN	1	4,5	2		1								4	great it was free	1	5	It was swimming as if it was free	5	20	50	25	2	4	4	I dont recall	3	4				1	1	1	4		3	4	To gather different opinions	8	1	no
0	100	7	1	anonymous	EN	2
0	100	470	1	anonymous	EN	1	4,5	2							1			4	30 seconds	1	4	Swimming unrestricted in the water.	0	0	0	100	2	4	5	No directions or titles	2	6	3			6	2	5	3		3	6	Attention and focus	3	3	No.
0	100	452	1	anonymous	EN	1	4,5	2		1								4	sad	2	3	I'm not sure, but the music in the background was melancholy	10	0	0	90	3	3	3	i don't remember anything about what the text said	2	4	2			2	2	4	5		3	5	to see people's opinions about orcas in captivity	8	1,2,3
0	100	797	1	anonymous	EN	1	4,5	2						1				4	I don't know how the animal was feeling.It seemed to be feeling fine.Just an ordinary swim.	4	4		25	25	0	50	2	4	5	I'm sorry.I don't recall there was information about the filming location.I presume it was in captivity.	2	3	3			5	2	3	3		3	6	To find support for releasing Orcas into the wild.It feels like there is a bias against the use of them in captivity.Which is understandable.They are large animals ,and don't seem to do well in enclosed captivity.	5	3	No
0	100	419	1	anonymous	EN	1	4,5	2					1					4	Sad	2	4	Probably being held in a small tank in captivity. It seemed as if the orca was moving relatively slowly compared to what he/she could swim in the wild. The violin that was playing along with the orca maybe made it seem sadder than it actually was.	15	15	20	50	4	3	4	I remember it being from an aquarium but cannot recall the name.	2	5	3			2	1	5	5		3	6	To study how audio affects perception of emotion.	2	1,2,3
0	100	242	1	anonymous	EN	1	4,5	2						1				4	calm	4	4		0	0	0	100	2	4	5	I don't recall	4	4	1			4	2	2	5		3	6	keeping whales in captivity	2	1,3	no
0	100	655	1	anonymous	EN	1	4,5	2				1						4	Feeling trapped and encaged	2	4	It cannot move around as freely and it cannot go wherever it wants	0	0	0	100	4	3	3	It just said to look at the film. Orcas swimming in the aquarium.	1	5	3			3	2	5	1		3	6	My willingness to help encaptured animals.	3	1,2,3	No
0	100	187	1	anonymous	EN	1	4,5	2					1					4	Distressed	2	6	He/she is isolated and missing loved ones.	0	0	0	100	2	5	5	In captivity	2	6	1	horrible		2	2	3	5		3	6	To discover one's view of whales in captivity.	1	1,2,3
0	100	603	1	anonymous	EN	1	4,5	2					1					4	Most likely sad because it looked dark and cloudy there.	2	4	He's not in open waters. He's limited and the water looked dark or cloudy. He was most likely alone also	0	50	0	50	3	4	4	I don't recall seeing anything	2	4	3			6	2	1	2		3	6	Marine animals in captivity	8	1,2	Very self explanatory
0	100	351	1	anonymous	EN	1	4,5	2						1				4	He was enjoying his swim, exploring the watery environment he was in.	1	4	He was swimming about - he didn't look like he was thrashing or circling, or otherwise stressed - though of course I couldn't be certain of that. I think he'd be happy swimming around, but of course if he was being mistreated then I'd be wrong.	50	0	50	0	2	4	4	Orca swimming in marine aquarium	2	4	3			4	1	4	5		3	6	To see how we judge animal's feelings, and how we feel about them being in captivity, maybe	8	1,2,3	Interesting survey - though I don't agree with orcas being kept in captivity, I also saw nothing in the video that indicated this particular orca was upset or being mistreated.
0	100	222	1	anonymous	EN	1	4,5	2			1							4	Alert	4	4		0	0	0	100	1	4	6	I didnâ€™t see where it was filmed	3	6	3				2	1	3		3	6	Our thoughts on orcas	8	3	No
0	100	588	1	anonymous	EN	1	4,5	2		1								4	mellow	5	5		0	0	1	99	2	5	4	sea	2	5	3			1	2		1		3	5	orcas	7	1,2,3
0	100	474	1	anonymous	EN	1	4,5	2				1						4	I believe he was feeling purposeful. He was on a mission to fullfill his needs.	4	4		0	10	0	90	2	5	5	It was filmed in a aquarium	3	4	3			4	2	2	2		3	6	To see if the health of a livinh thing is effected by how they live.	2	1,3	None
0	100	525	1	anonymous	EN	1	4,5	2								1		4	free	4	4		0	0	0	100	1	2	5	It was filmed in the Pacific Ocean. And it was titled Orca swimming in the Pacific Ocean.	3	4	3			4	2	1	3		3	6	To get opinions from a variety of people about how orcas should be treated.	2	1,2,3	Honestly, living in a city that has Sea World I do enjoy seeing the animals. However, I pray that they are treated humanely.
0	100	8	1	anonymous	EN	2
0	100	329	1	anonymous	EN	1	4,5	2					1					4	Happy	1	3	It was able to swim freely	0	0	0	100	1	6	6	Marine Aquarium	3	6	3			4	2	1	1		3	6	To find out what I think of Orcas in captivity	5	1,2,3	no
0	100	335	1	anonymous	EN	1	4,5	2						1				4	Good	5	4		0	0	0	100	2	5	5	An aquarium	3	4	3			3	2	2	2		3	6	Orcas	1	2	No
0	100	279	1	anonymous	EN	1	4,5	2							1			4	Just swimming by calmly, curious when the camera got close?	4	4		75	0	25	0	3	4	4	Orca swimming in the ocean	3	5	3			2	2	3	4		3	5	Orcas, captivity or freedom.	6	3	No?
0	100	438	1	anonymous	EN	1	4,5	2		1								4	happy	1	4	It was swimming.	0	0	0	100	1	6	6	I don't remember.	6	1	3			5	1	2	5		3	6	To free these animals.But some need to be in zoo's to make sure they don't become extinct.	2	1,2,3	Love animals and they must be protected and respected.
0	100	349	1	anonymous	EN	1	4,5	2				1						4	It appeared the animal was feeling energetic but didn't have enough room to really swim like it wanted to.	4	4		0	0	0	100	2	4	4	I just remember it said an aquarium	1	5	1	about half of it		3	2	4	1		3	6	gauging how people view the plight of orcas in captivity	8	3	no comment
0	100	423	1	anonymous	EN	1	4,5	2				1						4	Happy and free	1	2	Able to swim and have free will.	0	0	0	100	1	5	5	Film in an aquarium	4	3	3			5	2	1	4		3	6	How people feel toward Orcas captivity	8	1,2,3	no
0	100	739	1	anonymous	EN	1	4,5	2							1			4	comfortable	1	4	It seems the animal is very relaxing and enjoying its freedom.	20	20	0	60	2	4	5	wild orca in the ocean	2	5	3			5	2	3	1		3	5	Asking people's opinion about wild animal.	6	1,3	Thank you for having me on your study.
0	100	184	1	anonymous	EN	1	4,5	2	1									4	happy	1	5	he is just swimming and being free	0	0	0	100	2	5	5	swimming underwater	2	5	3			2	2	3	4		3	6	to see our thoughts on orcas	6	1,3
0	100	16	1	anonymous	EN	1	4,5	6
0	100	231	1	anonymous	EN	1	4,5	2		1								4	Sad	2	3	lonliness	10	0	40	50	4	2	3	Orca swimming underwater	2	5	3			2	1	4	5		3	6	Orca charity	5	1,3	no
0	100	237	1	anonymous	EN	1	4,5	2							1			4	relaxed and content	1	5	he was swimming around and had a nice facial look and seemed peaceful while moving	0	0	0	100	1	6	6	I think swimming in the Pacific Ocean?	2	4				4	2	4	4		3	6	your feelings about captive orcas and are they happy	5	1,2,3	none
0	100	429	1	anonymous	EN	1	4,5	2					1					4	The animal was just going with the flow.	4	5		0	0	0	100	1	5	5	Orca was swimming in the marine aquarium.	2	5	3			4	2	4	2		3	6	I really don't know.	8	3	I have nothing to report.
0	100	158	1	anonymous	EN	1	4,5	2						1				4	nothing	4	3		0	0	0	100	5	4	5	aquarium	5	4	1			2	1	4	4		3	6	video interpretation	2	1,2	no
0	100	381	1	anonymous	EN	1	4,5	2					1					4	distressed	2	4	Sound the animal was making sounded sad	40	20	10	30	2	4	5	can't remember	1	5	1			3	2	5	2		3	6	not sure	5	2
0	100	390	1	anonymous	EN	1	4,5	2		1								4	Content	4	2		2	2	2	94	2	4	4	In the wild	2	5	1	Yes		3	2	4	5		3	6	Assess people's views on captivity	8	1,2,3	No
0	100	183	1	anonymous	EN	1	4,5	2							1			4	Happy	1	4	He is free	0	0	100	0	2	5	5	Orca in the wild	1	6	1			2	2	4	3		3	5	To gauge our opinion on having orcas held captive	7	1,2,3	no
0	100	248	1	anonymous	EN	1	4,5	2										4	playful	1	6	He seems energetic.	0	100	0	0	2	6	6	I can't recall.	2	6	3			2	1	4	5		3	6	Freeing orcas from captivity.	7	1,2,3
0	100	542	1	anonymous	EN	1	4,5	2				1						4	Happy, it looked like it was swimming happily	1	6	it was swimming and looked like maybe it was responding to the camera person	0	50	0	50	2	5	5	marine life aquarium	1	6	3			3	2	2	2		3	6	To see if people think animals should be kept in cages.	5	1,3	no
0	100	270	1	anonymous	EN	1	4,5	2			1							4	calm	4	4		0	0	0	100	2	4	5	nope	3	4	3			4	2	1	2		3	6	not sure	5	1,3
0	100	223	1	anonymous	EN	1	4,5	2		1								4	happy and serene.	1	6	This animal is happy being in its environment. It gets enjoyment out of swimming in the ocean and not having a worry in the world.	0	0	0	100	1	6	6	Orca Swimming.	1	6	3			3	1	3	2		3	6	feelings about captive orcas	8	1,2,3	no
0	100	279	1	anonymous	EN	1	4,5	2	1									4	Content	4	5		50	0	50	0	2	5	4	Underwater	1	6	3			3	2	1	4		3	6	Awareness about orcas in captivity	8	3
0	100	217	1	anonymous	EN	1	4,5	2										4	happy	1	3	at home in the ocean	0	0	0	100	2	5	5	pacific ocean	1	6	3			3	2	5	2		3	6	human perceptions	6	1,2,3
0	100	385	1	anonymous	EN	1	4,5	2							1			4	Content	1	4	Swimming	50	0	0	50	2	5	5	Nothing	2	2	3			3	2	4	2		3	6	See if we really think that orca was in the wild	8	1,2,3	Was it in the ocean?
0	100	175	1	anonymous	EN	1	4,5	2								1		4	Calm	4	5		0	0	0	100	2	5	5	Atlantic Ocean	3	5	3			2	2	4	2		3	6	Determine personal feelings about animals in captivity	7	1,3
0	100	0	1	anonymous	EN
0	100	585	1	anonymous	EN	1	4,5	2					1					4	It seemed rather playful in my opinion.	1	4	It could be the people interacting with it that has caused the animal to act the way it was.	0	0	0	100	3	4	4	Orca swimming in the Pacific Ocean.	3	4	3			2	1	1	4		3	6	Charity Giving Study	8	1,3	No
0	100	409	1	anonymous	EN	1	4,5	2	1									4	rushed, irritated.	2	4	I do not know. The orca didnt seem to be swimming gracefully, but like it was agitated.	10	10	10	70	3	3	4	Orca swimming underwater.	3	4	1	seen part of this movie		1	1	4	2		3	6	i do not know.	2	1,3	n/a
0	100	183	1	anonymous	EN	1	4,5	2						1				4	fierce	1	4	pride	50	0	0	50	2	4	4	unsure	2	3	3			2	2	3	5		3	6	animal welfare	5	1,3	no
0	100	359	1	anonymous	EN	1	4,5	2							1			4	Alone	2	4	Being alone by itself in the ocean	0	0	50	50	3	3	4	Pacific Ocean	2	5	3			2	1	4	2		3	6	To find peoples views on keeping orca whales in captivity	5	1,2,3
0	100	264	1	anonymous	EN	1	4,5	2		1								4	Content	1	4	Being in it's own element and what appeared to be free to move as it pleased.	0	0	0	100	1	5	5	I don't recall it saying where it was filmed other than "underwater".	1	6	3			3	2	3	5		3	6	I believe it has something to do with what a person is willing to donate after watching a video of the focus of said charity.	6	1,2,3
0	100	376	1	anonymous	EN	1	4,5	2			1							4	happy	1	5	he was playing with the camera, and is free	10		0	90	1	5	5	I can not remember where the video was filmed	3	5	3			3	1	4	3		3	5	to see how people feel about wildlife in captivity	6	1,2,3	none
0	100	221	1	anonymous	EN	1	4,5	2								1		4	calm	1	3	He was free	0	0	50	50	1	6	6	orca swimming in the ocean	1	4	1			1	2	2	5		3	6	unsure	7	1,3	no
0	100	452	1	anonymous	EN	1	4,5	2							1			4	I'm not sure how it was feeling but it seemed to be swimming like it was content, I guess the feeling would be happy.	1	1	It just seemed to be doing what they do. and the music made it seem like a calm was around it.	0	50	50	0	1	5	5	Orca Swimming in the Pacfic	1	5	3			4	2	4	5		3	6	To help raise money for Orca, or to see if people are willing to donate there time taking this survey to help animals	3	1,2,3	Thank you for survey, it was very easy to do and follow.
0	100	321	1	anonymous	EN	1	4,5	2			1							4	melancholic	1	4	Being alive and healthy.	0	0	0	100	2	5	5	It just said underwater	4	3				4	1	4	3		3	6	Perception of orcas and emotion	7	1,3	All was fine.
0	100	535	1	anonymous	EN	1	4,5	2	1									4	Happiness	1	5	It is in their natural habitat.	10	0	0	90	1	5	6	Ocean	1	6	3			2	2	3	5		3	6	Attention to detail	7	3
0	100	1001	1	anonymous	EN	1	4,5	2	1									4	It looked it was feeling alright	4	5		25	25	50	0	3	5	4	I believe in a indoor facility such as a seaquarium	1	6	3			6	2	2	4		3	5	To see how everyone feels about orcas being in captivity. I believe all sea creatures should be free.	8	2	I enjoyed this survey there are not many about animals welfare. It makes you think about their freedom.
0	100	383	1	anonymous	EN	1	4,5	2			1							4	Happy	1	5	It was swimming and appeared to be in a good mood	10	10	10	70	2	5	6	I do not remember	3	4	3			3	1	1	2		3	5	To see our thoughts on having animals roam in the wild or held in captivity.	5	3
0	100	99	1	anonymous	EN	1	4,5	5
0	100	355	1	anonymous	EN	1	4,5	2						1				4	fine	4	3		100	0	0	0	3	4	5	Orca in marine aquarium	2	4	1			3	2	5	5		3	6	to find out views on Orcas	5	1,3
0	100	276	1	anonymous	EN	1	4,5	2									1	4	It was feeling ambivalent. It didn't express emotion to my eyes.	4	5		10	10	10	70	2	4	5	The directions said it was in the ocean, and I thought the video looked like it could have actually been in a tank. Like it was made darker on purpose to hide it being a tank.	3	4	3			3	1	3	2		3	6	Probably to see if there was a difference in quality of life perception based on context of short video of orca. Also, my mTurk ID is A2QBFXY9UQMJTT in case there are any issues with code generation.	2	1,2,3	None, thanks! A2QBFXY9UQMJTT
0	100	202	1	anonymous	EN	1	4,5	2		1								4	Sad	2	4	No food	10	20	30	40	4	4	4	I don't remember	2	5				3	2	4	3		3	5	View of a video	3	1
0	100	325	1	anonymous	EN	1	4,5	2		1								4	Happy	1	4	How calmly and peacefully it was swimming throught the water.	0	0	0	100	2	5	5	Orca swimming underwater	1	6	3			1	2	3	2		3	6	What we thought of the video	5	1,3	Great survey
0	100	472	1	anonymous	EN	1	4,5	2		1								4	Content	4	4		50	25	25	0	3	4	4	Orca	3	4	3			2	2	3	2		3	5	To see people's attitudes towards orcas.	5	3	N/A
0	100	238	1	anonymous	EN	1	4,5	2					1					4	Sad	5	2		0	0	50	50	4	2	2	Orca swimming in a aquarium	2	4	3			1	2	3	4		3	6	To see people feelings on holding animals captive	8	3
0	100	514	1	anonymous	EN	1	4,5	2									1	4	curious	1	4	Because I felt that the animal was happy because he or she seemed to be curious about the camera. He or she nudged it with its nose. I think he or she would feel happy and excited because they came into contact with something new, i.e. the camera. Th	50	50	0	0	1	5	6	Pacific Ocean	5	4	3			4	2	1	4		3	6	not sure	7	1,2,3
0	100	0	1	anonymous	EN
0	100	216	1	anonymous	EN	1	4,5	2								1		4	calm	5	5		10	0	0	90	2	5	5	I cannot recall	2	5	3			3	2	4	1		3	6	who supports orcas in the wild	6	1,2,3
0	100	305	1	anonymous	EN	1	4,5	2									1	4	seemed happy overall	1	5	The camera could have possibly made the animal act this way.	0	0	0	100	1	5	6	Orca whale in the pacific ocean	1	6	3			2	2	1	4		3	6	donation study	6	1,3	no
0	100	282	1	anonymous	EN	1	4,5	2				1						4	good	1	5	people watching it	20	10	30	40	1	5	5	it was filmed in a aquarium. and it was an orca	4	4	3			3	1	1	2		3	5	orca	5	1
0	100	271	1	anonymous	EN	1	4,5	2					1					4	sad	2	4	i'm not sure but it looked lonely	20	20	20	40	4	3	3	I don't recall... an orca swimming somewhere	1	6	1			2	2	4	5		3	6	impressions of orcas in captivity	8	1,2,3	no
0	100	498	1	anonymous	EN	1	4,5	2								1		4	fined	5	6		50	50	0	0	6	6	6	I think the whale were flowing in water and about to turn left, which this title is called oca of the ocean.	6	6	3			2	2	4	2		3	6	I think this study is about animals who lived in orca ocean, which people had conduct far research of this study.	7	1,3	I had learn alot today.
0	100	618	1	anonymous	EN	1	4,5	2						1				4	Happy, playful	1	3	He seems to be paying at top of the water will getting air. He was splashing around.	0	0	0	100	2	4	4	I don't recall anything	3	4				3	2	4	4		3	6	No sure	8	1,3	No
0	100	412	1	anonymous	EN	1	4,5	2	1									4	content	4	5		0	0	0	100	2	5	5	I don't recall any information about where the video was filmed.	4	3	3			4	1	5	2		3	6	To see if seeing orcas trapped in an aquarium will sway people to donate money or join a cause to get them to be free from captivity	8	1,2,3
0	100	429	1	anonymous	EN	1	4,5	2				1						4	Curious and engaged	1	4	It was swimming freely, looking into the camera at the end	0	0	0	100	2	3	5	It was firmed at a marine park	1	3	3			3	1	6	5		3	6	Awareness of issues surrounding animals in captivity	2	1,2,3
0	100	495	1	anonymous	EN	1	4,5	2									1	4	Carefree and explorative.	1	3	It's fed, it's healthy, it's strong, and not threatened by anything, as the apex predator of the oceans. It can do what it likes.	0	0	0	100	1	5	6	The Pacific Ocean.	4	3	1,2	parts	parts	4	1	4	3		3	6	To see how I feel about Orcas.	7	1,2,3	No.
0	100	375	1	anonymous	EN	1	4,5	2							1			4	curious	4	4		25	50	25	0	1	5	6	Orca swimming in the pacific ocean	2	6	3			3	1	1	1		3	6	to study about how people think about animal rights	5	1,2,3	no
0	100	376	1	anonymous	EN	1	4,5	2			1							4	Seemed calm.	4	5		0	0	50	50	3	5	5	Orca	2	5	3			5	2	1	3		3	6	Memory	8	1,2,3	No
0	100	454	1	anonymous	EN	1	4,5	2							1			4	Calm	4	4		50	0	50	0	3	4	4	Pacific Ocean	1	4	3			3	2	3	1		3	6	Focus on orcas	7	1,2,3
0	100	358	1	anonymous	EN	1	4,5	2				1						4	Okay. The animal appeared neutral. Swimming didn't appear forced/coerced or limited by a tank, so I believe the orca was feeling good.	4	6		25	25	25	25	1	5	5	I don't recall where the video was filmed	1	6	3			3	2	3	4		3	6	To recognize human's decision making when paired with animal cruelty	5	1,2,3
0	100	497	1	anonymous	EN	1	4,5	2						1				4	unsure	2	3	having much less room than they would have in nature	0	0	0	100	3	1	3	don't remember	1	6	3			2	2	1	4		3	6	unsure	8	1,3	thanks!
0	100	268	1	anonymous	EN	1	4,5	2								1		4	happy	1	4	The orca was swimming and moving around in the water. I think that they like to do this so it must be happy	33	33	0	34	2	5	5	I don't recall where the video was filmed	5	2	3			3	2	4	3		3	6	to determine my opinion of keeping orcas in captivity	8	1,2,3
0	100	0	1	anonymous	EN
0	100	301	1	anonymous	EN	1	4,5	2					1					4	SAD	2	4	It was in captivity	0	0	50	50	3	2	3	marine	1	5	3			2	1	4	4		3	5	to see peoples opinion of orca captivity	2	1,2
0	100	477	1	anonymous	EN	1	4,5	2				1						4	happy/playful	1	5	the classical music?	0	0	0	100	1	5	6	I don't recall	2	5	3			4	1	2	4		3	6	awareness of Orcas in captivity.	7	2	Thanks!
0	100	245	1	anonymous	EN	1	4,5	2		1								4	i cant te;;, he was swimming	5	6		25	25	30	20	3	3	3	ocra	2	5				2	1	4	5		3	6	to see if were paying attention	6	1,2,3
0	100	961	1	anonymous	EN	1	4,5	2					1					4	Curious	4	2		10	0	90	0	3	4	4	I only recall that it was filmed in an aquarium	1	3	2			6	2	5	4		3	6	To determine attitudes towards orcas in captivity and assess the role of anthrmorphism in those attitudes.	1	1,3	I was concerned that I had missed something that indiciated the animal was sick; I said the animal was curious since it approched the glass, but it may have been asking for help and/or sad.
0	100	0	1	anonymous	EN
0	100	398	1	anonymous	EN	1	4,5	2		1								4	joy	4	4		5	5	0	90	1	6	6	I didn't catch that part.	4	4	3			4	1	4	2		3	6	seeing how participants judge the happiness of the featured orca	2	1,3	no
0	100	339	1	anonymous	EN	1	4,5	2							1			4	happy	1	5	it was free and in it's own element	100	0	0	0	2	5	5	cannot recall	1	6	3			5	2	3	2		3	6	free the orcas	6	2,3
0	100	360	1	anonymous	EN	1	4,5	2						1				4	curious	4	5		0	0	0	100	2	4	5	An aquarium.	1	5	1	I was horrified by the treatment that I saw in this movie. I haven't been to Seaworld since and never will		2	2	1	1		3	5	How people feel about orcas in captivity	3	1,2,3	No
0	100	0	1	anonymous	EN
0	100	0	1	anonymous	EN
0	100	0	1	anonymous	EN
0	100	517	1	anonymous	EN	1	4,5	2						1				4	depressed and unhappy. confined	2	6	confinement	30	10	40	20	6	2	2	an aquarium	1	6	1,2	I hated when I went to SeaWorld last summer. I was so depressed	I own it but I can't watch it. Too upsetting	4	2	1	1		3	6	free the Orca	1	1,2,3
0	100	698	1	anonymous	EN	1	4,5	2	1									4	Peaceful	4	5		0	0	0	100	3	4	4	The title and description only indicated the orca was swimming, nothing else, Its dorsal fin was not sagging, so I assume it was not a waterpark or has not been imprisoned for long if it is a waterpark.	1	6	1,2	Saw this after following the stories of Tillikum ans Keiko for years.	Saw this once and am too horrified to see it again or ever visit Taiji.	3	2	3	4		2	6	I believe the source wants to know just how aware reviewers are about information surrounding the issues faced by wild marine mammals (specifically those in the dolphin family like orcas).	5	1,2,3	I would appreciate knowing whether or not the orca in the video is being held in captivity.
0	100	195	1	anonymous	EN	1	4,5	2										4	He was feeling chill.	4	5		100	0	0	0	2	4	5	It said it was an orca whale, I don't remember where it was filmed.	2	5	3			3	2	5	4		3	6	I don't know	5	1,3
0	100	0	1	anonymous	EN
0	100	282	1	anonymous	EN	1	4,5	2					1					4	Curious, interested, maybe even happy	1	4	He is curious and seems playful with the camera	10	10	10	70	2	5	5	Marine Aquarium	3	3	1			1	2	4	3		3	6	How perceived emotion can affect behavior	2	1,3
0	100	0	1	anonymous	EN
0	100	502	1	anonymous	EN	1	4,5	2					1					4	relaxed	4	4		20	20	20	40	3	4	4	I am unsure.	3	4	3			3	2	5	3		3	6	I am unsure.	3	1,2,3	No
0	100	0	1	anonymous	EN
0	100	452	1	anonymous	EN	1	4,5	2										4	Neutral (I have no idea)	4	2		50	0	50	0	3	4	4	The orca was filmed in the Pacific Ocean.	2	5	3			4	2	5	4		3	6	To study human understanding of orca emotions and the consequences of keeping orcas in captivity.	3	1,3	No
0	100	392	1	anonymous	EN	1	4,5	2			1							4	Orca seemed to be curious about the camera person swimming but not scared.	4	4		0	0	0	100	2	5	5	I can not recall	1	6	1			5	2	4	5		3	6	Attention to detail.	8	1,2,3	No
0	100	278	1	anonymous	EN	1	4,5	2									1	4	He looked happy and content	1	4	He was swimming freely.	0	0	0	100	2	5	5	It was filmed in the Pacific Ocean	3	4	3			4	1	4	4		3	6	To see if we feel Orcas shoud be allowed to go free or held in captivity.	5	1,2,3	no
0	100	214	1	anonymous	EN	1	4,5	2				1						4	frisky	4	4		0	0	0	100	1	5	5	Marine aquarium	4	3	1			3	1	4	4		3	5	How people feel about Orcas in captivity.	5	1,2,3	n/a
0	100	371	1	anonymous	EN	1	4,5	2							1			4	Calmly Swimming in the ocean	4	6		30	35	20	15	3	5	5	Ocra in the sea	5	5	3			1	2	1	4		3	6	Learning the feeling of the animal	6	2	No
0	100	405	1	anonymous	EN	1	4,5	2		1								4	lethargic	4	4		0	0	0	100	4	2	3	don't know	2	5				6	2	1	2		3	5	reactions to orcas	8	1,2,3	no
0	100	5	1	anonymous	EN	2
0	100	362	1	anonymous	EN	1	4,5	2			1							4	He seemed happy	1	4	The animal was swimming around at a good pace swishing his tail normally.	25	25	0	50	2	5	5	underwter	4	4	3			3	2	4	4		3	5	Impression on an animals mood.	8	1,2,3
0	100	290	1	anonymous	EN	1	4,5	2	1									4	it wasn't feeling anything	5	4		0	50	0	50	2	4	4	I don't remember a location? I just remember white text that said "orca swimming"	3	2	3			4	2	4	4		3	6	I'm not sure	5	1,2,3
0	100	753	1	anonymous	EN	1	4,5	2						1				4	calm	4	5		0	0	0	100	2	4	4	I don't recall	1	6	1	I saw it on netflix and it was very good		3	2	3	4		3	6	Orcas in captivity	5	1,2,3	no
0	100	206	1	anonymous	EN	1	4,5	2	1									4	I think he was feeling calm and secure.	1	5	Swimming in his natural habitat	0	0	0	100	2	5	5	I don't remember	2	5	3			3	2	4	3		3	6	not sure	8	1,3	no
0	100	356	1	anonymous	EN	1	4,5	2			1							4	It seemed to be good, free, happy (as much as I could tell), no apparent distress.	1	4	It is in the open ocean, free. Didn't seem to be in pain or anything.	0	0	100	0	2	4	5	I didn't recall any location.	2	5	1	expose		6	1	4	1		3	5	See if people think Orcas should be in captivity.	6	1,2,3
0	100	216	1	anonymous	EN	1	4,5	2				1						4	neutral	4	3		30	30	0	40	3	4	4	I don't recall	4	4	3			3	1	5	2		3	6	not sure	8	1,2,3	no
0	100	4	1	anonymous	EN
0	100	293	1	anonymous	EN	1	4,5	2					1					4	the animal was feeling fine	4	4		0	0	0	100	2	4	4	dont recall	1	6	3			3	2	4	2		3	4	feelings on orcas in captivity.	2	1,3
0	100	500	1	anonymous	EN	1	4,5	2		1								4	Lonely and tired	2	5	The whale was lonely and tired form looking for companionship	50	0	0	50	4	3	2	I do not recall seeing where the video was filmed.I remember reading text that stated that this was an orka swimming	2	3	3			4	1	2	5		3	6	To gain insight into support to help orkas	8	3	Hope I was of assistance
0	3	10	0	anonymous	EN	1
0	5	39	0	anonymous	EN	1	4,5
0	59	195	0	anonymous	EN	1	4,5	2								1		4	Curious	1	4	He had something interesting to investigate (the cameraman!)	0	0	100	0	2	5	5
0	5	12	0	anonymous	EN	1	4,5
0	59	269	0	anonymous	EN	1	4,5	2					1					4	I couldn't tell much from the video because it was very dark	4	4		100	0	0	0	4	4	4
0	49	148	0	anonymous	EN	1	4,5	2			1							4	content	1
0	44	80	0	anonymous	EN	1	4,5	2								1		4
0	49	258	0	anonymous	EN	1	4,5	2			1							4	happy	1
0	59	228	0	anonymous	EN	1	4,5	2				1						4	happy	1	4	swimming in aquarium	0	0	0	100	3	5	5
0	59	323	0	anonymous	EN	1	4,5	2				1						4	calm	4	5		20	0	0	80	2	4	4
0	5	147	0	anonymous	EN	1	4,5
0	8	238	0	anonymous	EN	1	4,5	2
0	59	394	0	anonymous	EN	1	4,5	2						1				4	It was sad	2	5	It feels lonely and trapped.	0	0	10	90	3	5	2
0	5	491	0	anonymous	EN	1	4,5
0	59	988	0	anonymous	EN	1	4,5	2	1									4	GOOD	5	2		25	25	25	25	3	4	4
0	49	70	0	anonymous	EN	1	4,5	2				1						3	happy	1
0	5	164	0	anonymous	EN	1	4,5
0	23	115	0	anonymous	EN	1	4,5	2
0	3	182	0	anonymous	EN	1
0	69	378	0	anonymous	EN	1	4,5	2							1			4	normal	5	4		50	0	0	50	2	5	5	did not a that	2	3
0	59	310	0	anonymous	EN	1	4,5	2	1									4	He seemed to be curious.	4	4		50	0	50	0	2	4	5
0	3	18	0	anonymous	EN	1
0	31	22	0	anonymous	EN	1	4,5	2
0	15	21	0	anonymous	EN	1	4,5	2
0	8	22	0	anonymous	EN	1	4,5	2
0	5	12	0	anonymous	EN	1	4,5
0	3	10	0	anonymous	EN	1
0	5	20	0	anonymous	EN	1	4,5
0	5	28	0	anonymous	EN	1	4,5
0	59	163	0	anonymous	EN	1	4,5	2									1	4	happy	1	6	the animal was moving freely	20	20	20	40	1	6	6
0	59	142	0	anonymous	EN	1	4,5	2			1							4	I don't know how an orca would feel	5	4		50	0	50	0	3	4	4
0	5	25	0	anonymous	EN	1	4,5
0	5	170	0	anonymous	EN	1	4,5
0	8	97	0	anonymous	EN	1	4,5	2
0	49	152	0	anonymous	EN	1	4,5	2			1							4	Curious	1
0	15	124	0	anonymous	EN	1	4,5	2
0	49	313	0	anonymous	EN	1	4,5	2									1	4	I think it was feeling good.	1
0	5	202	0	anonymous	EN	1	4,5
0	54	180	0	anonymous	EN	1	4,5	2							1			4	Happiness	1	6	It was swimming in it's home.
0	59	171	0	anonymous	EN	1	4,5	2	1									4	Curious	4	4		5	5	5	85	2	5	6
0	59	201	0	anonymous	EN	1	4,5	2							1			4	The orca seemed to be a bit lost and flustered.	4	4		0	0	0	100	3	3	4
0	23	19	0	anonymous	EN	1	4,5	2
0	5	53	0	anonymous	EN	1	4,5
0	56	168	0	anonymous	EN	1	4,5	2							1			4	Serene and peacful	1	4	It was swimming freely and experienced happiness when it saw the camera.	0	0	5	95
0	23	229	0	anonymous	EN	1	4,5	2
0	31	20	0	anonymous	EN	1	4,5	2
0	3	498	0	anonymous	EN	1
0	3	9	0	anonymous	EN	1
0	5	82	0	anonymous	EN	1	4,5
0	23	53	0	anonymous	EN	1	4,5	2
0	92	943	0	anonymous	EN	1	4,5	2						1				4	Me or the Orca? I was/am sad. I don't know what that beautiful creature was feeling, maybe sad too.	2	4	Cramped quarters, no space to play or feel freedom, Orca is/was imprisoned	0	0	50	50	3	4	3	Name has been completely erased from my mind except that it is an aquarium.	3	4				6	2	1	3		3	6	Human reactions fed by animal abuse	2
0	5	79	0	anonymous	EN	1	4,5
0	59	168	0	anonymous	EN	1	4,5	2							1			4	lonely	4	4		0	0	0	100	4	2	3
0	5	28	0	anonymous	EN	1	4,5
0	3	256	0	anonymous	EN	1
0	5	88	0	anonymous	EN	1	4,5
0	5	60	0	anonymous	EN	1	4,5
0	44	105	0	anonymous	EN	1	4,5	2										4
0	3	46	0	anonymous	EN	1
0	59	960	0	anonymous	EN	1	4,5	2										4	calm	4	5		25	25	25	25	1	6	6
0	59	271	0	anonymous	EN	1	4,5	2							1			4	The animal appeared to feel happy and content while it was swimming.	1	4	I think it was happy to be moving around. Perhaps it had just eaten and that was feeling content.	3	3	3	91	1	5	5
0	59	295	0	anonymous	EN	1	4,5	2				1						4	Looked to be enjoying themselves	1	4	The fact it has room to swim around rather then it being kept in small area	25	10	30	35	2	5	5
0	3	24	0	anonymous	EN	1
0	5	61	0	anonymous	EN	1	4,5
0	3	32	0	anonymous	EN	1
0	3	24	0	anonymous	EN	1
0	3	28	0	anonymous	EN	1
0	5	46	0	anonymous	EN	1	4,5
0	5	17	0	anonymous	EN	1	4,5
0	59	177	0	anonymous	EN	1	4,5	2			1							4	Free	1	2	Freedom	0		50	50	3	4	3
0	3	52	0	anonymous	EN	1
0	5	42	0	anonymous	EN	1	4,5
0	54	382	0	anonymous	EN	1	4,5	2						1				4	I couldn't tell. Do those things even have feelings that I could relate to?	5	5
0	5	58	0	anonymous	EN	1	4,5
0	8	76412	0	anonymous	EN	1	4,5	2
0	23	73	0	anonymous	EN	1	4,5	2
0	15	35	0	anonymous	EN	1	4,5	2
0	82	378	0	anonymous	EN	1	4,5	2							1			4	Curious	4	4		25	25	50	0	1	6	6	We were to watch the video with the sound on and press complete when it was over. The video was filmed in the Pacific Ocean.	2	4	3			2	2	4	2		3
0	49	129	0	anonymous	EN	1	4,5	2								1		4	Sad	2
0	5	36	0	anonymous	EN	1	4,5
0	3	18	0	anonymous	EN	1
0	5	13	0	anonymous	EN	1	4,5
0	5	51	0	anonymous	EN	1	4,5
0	5	2378	0	anonymous	EN	1	4,5
0	3	119	0	anonymous	EN	1
0	5	30	0	anonymous	EN	1	4,5
0	5	317	0	anonymous	EN	1	4,5
0	5	23	0	anonymous	EN	1	4,5
0	3	15	0	anonymous	EN	1
0	59	16026	0	anonymous	EN	1	4,5	2		1								4	The animal was happy.	1	3	The animal was swimming very freely.	15	20	15	50	1	6	6
0	5	11	0	anonymous	EN	1	4,5
0	3	117	0	anonymous	EN	1
0	8	69	0	anonymous	EN	1	4,5	2
0	31	585	0	anonymous	EN	1	4,5	2
0	44	123	0	anonymous	EN	1	4,5	2	1									4
0	3	12	0	anonymous	EN	1
0	59	294	0	anonymous	EN	1	4,5	2									1	4	Energetic, calm, peaceful	1	4	Swimming and frolicking about, free to do as it pleases.	50	0	50	0	2	5	5
0	3	17	0	anonymous	EN	1
0	44	159	0	anonymous	EN	1	4,5	2						1				4
0	5	3925	0	anonymous	EN	1	4,5
0	23	31	0	anonymous	EN	1	4,5	2
0	8	42	0	anonymous	EN	1	4,5	2
0	49	131	0	anonymous	EN	1	4,5	2									1	4	happy	1
0	5	17	0	anonymous	EN	1	4,5
0	23	94	0	anonymous	EN	1	4,5	2
0	3	21	0	anonymous	EN	1
0	69	2366	0	anonymous	EN	1	4,5	2	1									4	Free	1	4	He's just swimming around and waving his body and tail	25	25	25	25	2	4	5	I dont remember	3	4	3
0	69	232	0	anonymous	EN	1	4,5	2				1						4		1	4	Just felt like it was	20	20	20	40	4	4	4	na	4	4	3
0	3	16	0	anonymous	EN	1
0	5	32	0	anonymous	EN	1	4,5
0	15	57	0	anonymous	EN	1	4,5	2
0	23	259	0	anonymous	EN	1	4,5	2
0	82	624	0	anonymous	EN	1	4,5	2			1							4	It seemed to be feeling neutral--not excited, not distressed, not displaying emotion of any obvious kind.	4	3		40	30	30	0	3	4	4	I don't remember	3	4	3			6	1	5	2		3
0	5	55	0	anonymous	EN	1	4,5
0	8	672	0	anonymous	EN	1	4,5	2
0	15	151	0	anonymous	EN	1	4,5	2
0	59	682	0	anonymous	EN	1	4,5	2										4	happy and free	5	4		0	0	0	100	2	5	5
0	23	91	0	anonymous	EN	1	4,5	2
0	5	29	0	anonymous	EN	1	4,5
0	31	33	0	anonymous	EN	1	4,5	2
0	62	420	0	anonymous	EN	1	4,5	2							1			4	The animal looked sad.	2	5	I feel like the orca is sad given the humans filming are interfering with it's normal routine.	0	0	0	100	4	2	2	3.22
0	3	17	0	anonymous	EN	1
0	31	19	0	anonymous	EN	1	4,5	2
0	5	31	0	anonymous	EN	1	4,5
0	3	9	0	anonymous	EN	1
0	54	126	0	anonymous	EN	1	4,5	2		1								4	Gay.	1	1	It didn't have to deal with this kind of bullshit, expecting writing and endless bubble questions out of the poor thing, for twenty cents.
0	82	638	0	anonymous	EN	1	4,5	2				1						4	happy	1	5	It was swimming briskly around the aquarium and appeared to be interacting with the person filming it.	0	0	0	100	2	5	5	Ocean Aquarium	4	3	1	I've seen part of it.		4	1	5	1		3
0	100	0	1	anonymous	EN
